# Supplementary material for: Different ecological demands shape differences in population structure and behaviour among the two generations of the small pearl-bordered fritillary
Source: PeerJ. 2024 Feb 26;12:e16965. doi: 10.7717/peerj.16965 (PMC10903349; doi:10.7717/peerj.16965)
Supplement: Supplemental Information 8 — Data on the captured Boloria selene butterflies of the first generation. [file peerj-12-16965-s008.xlsx]

## Sheet: Tabelle1
Species	Recorder	Longitude	Latitude	uncertainty (m)	elevation (m)	date	time	sex	wing wear	ID		capture (c), recapture (rc)	behaviour	nectarplant	temperature [°C]	wind	clouds [%]	comments
Boloria selene	Anne	1408191	5251002	28	63	2021-05-24	11:29:00	m	1	A1	1	c	flight		16	1	20
Boloria selene	Anne	1408215	5251004	33	63	2021-05-24	11:44:00	m	1	A2	1	c	basking in sun		16	1	20
Boloria selene	Anne	1407892	5250885	28	58	2021-05-24	14:53:00	m	1	A4	1	c	sitting		21	2	20
Boloria selene	Anne	1408219	5251024	28	61	2021-05-29	16:15:00	m	1	A1	1	rc	flight		16	1	15
Boloria selene	Anne	1407065	5250689	29	64	2021-05-29	14:25:00	m	1	A4	1	rc	sitting		15	1	25
Boloria selene	Anne	1408215	5251015	28	63	2021-05-29	12:46:00	m	1	B3	1	c	nectaring	Cardamine	14	1	60
Boloria selene	Anne	1408212	5251015	23	64	2021-05-29	12:53:00	m	1	B4	1	c	flight		14	1	70
Boloria selene	Anne	1408214	5251012	34	73	2021-05-29	13:01:00	m	1	B5	1	c	sitting		15	1	30
Boloria selene	Anne	1408247	5251050	28	58	2021-05-29	13:05:00	m	1	B6	1	c	flight		15	1	15
Boloria selene	Anne	1408222	5251037	30	64	2021-05-29	13:10:00	m	1	B7	1	c	flight		15	1	10
Boloria selene	Anne	1407681	5250864	23	77	2021-05-29	15:29:00	m	1	B9	1	c	flight		16	1	5
Boloria selene	Anne	1408179	5251028	30	73	2021-05-30	17:28:00	m	1	B3	1	rc	flight		17	1	0
Boloria selene	Anne	1408129	5251044	28	52	2021-05-30	17:14:00	m	1	B4	1	rc	flight		17	1	5
Boloria selene	Anne	1408165	5251041	29	69	2021-05-30	17:22:00	m	1	B5	1	rc	flight		17	1	5
Boloria selene	Anne	1408234	5251069	31	56	2021-05-30	11:01:00	m	1	B6	1	rc	flight		14	1	0
Boloria selene	Anne	1408146	5251031	28	76	2021-05-30	17:16:00	m	1	B7	1	rc	nectaring	Knautia	17	1	5
Boloria selene	Anne	1408089	5250997	28	66	2021-05-30	12:01:00	m	1	C14	1	c	flight		15	2	0
Boloria selene	Anne	1408256	5251082	37	70	2021-05-30	10:56:00	m	1	C2	1	c	basking in sun		14	1	0
Boloria selene	Anne	1407979	5250973	26	69	2021-05-30	12:49:00	m	1	C21	1	c	sitting		15	1	0
Boloria selene	Anne	1407824	5251011	23	62	2021-05-30	12:58:00	m	1	C23	1	c	basking in sun		15	1	0
Boloria selene	Anne	1407941	5250948	23	71	2021-05-30	13:07:00	m	1	C24	1	c	flight		15	1	0
Boloria selene	Anne	1407762	5250880	24	59	2021-05-30	14:06:00	m	1	C25	1	c	interaction		16	1	0
Boloria selene	Anne	1407756	5250875	30	50	2021-05-30	14:08:00	m	1	C26	1	c	interaction		16	1	0
Boloria selene	Anne	1407723	5250886	25	65	2021-05-30	14:18:00	m	1	C28	1	c	basking in sun		18	1	0
Boloria selene	Anne	1407721	5250866	26	65	2021-05-30	14:22:00	m	1	C29	1	c	flight		18	1	0
Boloria selene	Anne	1407701	5250863	38	60	2021-05-30	14:24:00	m	1	C30	1	c	flight		18	1	0
Boloria selene	Anne	1407722	5250873	26	70	2021-05-30	14:31:00	m	1	C31	1	c	flight		17	1	0
Boloria selene	Anne	1407688	5250869	24	57	2021-05-30	15:13:00	m	1	C32	1	c	flight		18	1	10
Boloria selene	Anne	1407036	5250708	24	53	2021-05-30	15:17:00	m	1	C33	1	c	flight		18	1	0
Boloria selene	Anne	1406962	5250697	35	64	2021-05-30	15:37:00	m	1	C35	1	c	interaction		18	1	15
Boloria selene	Anne	1407005	5250676	26	49	2021-05-30	15:43:00	m	1	C36	1	c	sitting		17	1	15
Boloria selene	Anne	1407012	5250679	29	49	2021-05-30	15:47:00	m	1	C37	1	c	flight		17	1	15
Boloria selene	Anne	1408239	5251028	28	64	2021-05-30	11:12:00	m	1	C4	1	c	flight		14	1	0	beschädigt Hf
Boloria selene	Anne	1407969	5251051	37	60	2021-05-30	16:50:00	m	1	C40	1	c	interaction		17	1	10
Boloria selene	Anne	1408135	5251059	38	32	2021-05-30	17:11:00	m	1	C44	1	c	nectaring	Knautia	17	1	5
Boloria selene	Anne	1408192	5250994	31	64	2021-05-30	11:28:00	m	1	C8	1	c	nectaring	Cardamine	14	1	0
Boloria selene	Anne	1408018	5250967	36	92	2021-05-31	16:11:00	m	1	A1	1	rc	flight		20	1	0
Boloria selene	Anne	1407614	5250864	35	66	2021-05-31	11:06:00	m	1	A4	1	rc	sitting		14	1	0
Boloria selene	Anne	1408168	5251040	38	76	2021-05-31	17:17:00	m	2	B4	1	rc	nectaring	Knautia	19	0	0
Boloria selene	Anne	1408145	5251038	36	34	2021-05-31	17:07:00	m	1	B5	1	rc	flight		19	0	0
Boloria selene	Anne	1408137	5251034	32	59	2021-05-31	17:09:00	m	2	B6	1	rc	nectaring	Knautia	19	0	0
Boloria selene	Anne	1408153	5251036	29	59	2021-05-31	17:18:00	m	2	B7	1	rc	nectaring	Knautia	19	0	0
Boloria selene	Anne	1408160	5251032	43	56	2021-05-31	10:13:00	m	1	C14	1	rc	nectaring	Knautia	13	0	0
Boloria selene	Anne	1407874	5250894	34	35	2021-05-31	14:03:00	m	1	C2	1	rc	flight		18	0	0
Boloria selene	Anne	1407962	5250962	31	61	2021-05-31	15:48:00	m	1	C21	1	rc	flight		19	0	0
Boloria selene	Anne	1407679	5250854	33	48	2021-05-31	13:34:00	m	1	C23	1	rc	flight		17	0	0
Boloria selene	Anne	1407575	5250820	30	91	2021-05-31	13:16:00	m	1	C24	1	rc	flight		16	0	0
Boloria selene	Anne	1407748	5250885	29	64	2021-05-31	14:59:00	m	1	C25	1	rc	flight		19	0	0
Boloria selene	Anne	1407856	5250846	28	66	2021-05-31	14:59:00	m	1	C26	1	rc	flight		19	0	0
Boloria selene	Anne	1407678	5250857	31	53	2021-05-31	13:37:00	m	1	C28	1	rc	flight		17	0	0
Boloria selene	Anne	1407579	5250823	29	89	2021-05-31	13:19:00	m	1	C29	1	rc	flight		17	0	0
Boloria selene	Anne	1407544	5250808	26	87	2021-05-31	15:23:00	m	1	C30	1	rc	flight		19	0	0
Boloria selene	Anne	1407946	5250981	34	70	2021-05-31	10:35:00	m	1	C31	1	rc	nectaring	Arabidopsis	13	0	0
Boloria selene	Anne	1407013	5250671	30	78	2021-05-31	11:41:00	m	1	C32	1	rc	flight		14	1	0
Boloria selene	Anne	1407005	5250663	29	59	2021-05-31	11:58:00	m	1	C33	1	rc	flight		14	1	0
Boloria selene	Anne	1406828	5250647	36	83	2021-05-31	11:33:00	m	1	C35	1	rc	flight		14	1	0
Boloria selene	Anne	1407046	5250650	30	63	2021-05-31	11:39:00	m	1	C36	1	rc	basking in sun		14	1	0
Boloria selene	Anne	1407002	5250663	36	58	2021-05-31	11:47:00	m	1	D10	1	c	flight		14	0	0
Boloria selene	Anne	1406946	5250712	36	53	2021-05-31	12:26:00	m	1	D12	1	c	flight		14	1	0
Boloria selene	Anne	1407164	5250744	30	63	2021-05-31	13:09:00	m	1	D14	1	c	flight		16	0	0
Boloria selene	Anne	1407585	5250813	31	55	2021-05-31	13:12:00	m	1	D15	1	c	flight		16	0	0
Boloria selene	Anne	1407584	5250813	31	55	2021-05-31	13:14:00	m	1	D16	1	c	flight		16	0	0
Boloria selene	Anne	1407591	5250831	35	90	2021-05-31	13:23:00	m	1	D17	1	c	flight		17	0	0
Boloria selene	Anne	1407622	5250853	29	54	2021-05-31	13:29:00	m	1	D18	1	c	flight		17	0	0
Boloria selene	Anne	1407896	5250890	34	57	2021-05-31	14:09:00	m	1	D22	1	c	flight		18	0	0
Boloria selene	Anne	1407924	5250879	29	62	2021-05-31	14:10:00	m	1	D23	1	c	nectaring	Arabidopsis	19	0	0
Boloria selene	Anne	1407776	5250869	30	96	2021-05-31	15:01:00	m	1	D28	1	c	flight		19	0	0
Boloria selene	Anne	1407747	5250873	28	81	2021-05-31	15:03:00	m	1	D29	1	c	flight		19	0	0
Boloria selene	Anne	1407730	5250874	26	88	2021-05-31	15:05:00	m	1	D30	1	c	flight		19	0	0
Boloria selene	Anne	1407719	5250859	26	72	2021-05-31	15:06:00	m	1	D31	1	c	flight		19	0	0
Boloria selene	Anne	1407603	5250828	35	64	2021-05-31	15:14:00	f	1	D33	1	c	flight		19	0	0
Boloria selene	Anne	1407574	5250813	30	54	2021-05-31	15:16:00	m	1	D34	1	c	flight		19	0	0
Boloria selene	Anne	1407575	5250814	30	56	2021-05-31	15:18:00	m	1	D35	1	c	flight		19	0	0
Boloria selene	Anne	1407569	5250814	31	70	2021-05-31	15:22:00	m	1	D37	1	c	flight		19	0	0
Boloria selene	Anne	1407956	5250963	36	57	2021-05-31	15:44:00	m	1	D40	1	c	flight		19	0	0
Boloria selene	Anne	1408035	5250959	30	59	2021-05-31	15:59:00	m	1	D44	1	c	basking in sun		19	0	0
Boloria selene	Anne	1408039	5250959	31	58	2021-05-31	16:01:00	m	1	D45	1	c	flight		19	0	0
Boloria selene	Anne	1408039	5250952	30	69	2021-05-31	16:03:00	m	1	D46	1	c	flight		19	0	0
Boloria selene	Anne	1408033	5250954	32	66	2021-05-31	16:07:00	m	1	D47	1	c	flight		20	0	0
Boloria selene	Anne	1407964	5250970	30	70	2021-05-31	16:15:00	m	1	D48	1	c	interaction		20	0	2
Boloria selene	Anne	1408124	5251040	37	30	2021-05-31	16:59:00	m	1	D59	1	c	nectaring	Knautia	19	0	0
Boloria selene	Anne	1408139	5251039	26	59	2021-05-31	17:13:00	m	1	D62	1	c	nectaring	Knautia	19	0	0
Boloria selene	Anne	1407021	5250657	34	64	2021-05-31	11:37:00	m	1	D8	1	c	flight		14	1	0
Boloria selene	Anne	1406994	5250669	29	62	2021-05-31	11:44:00	m	1	D9	1	c	flight		14	0	0
Boloria selene	Anne	1408173	5251026	40	84	2021-06-01	11:35:00	m	2	B3	1	rc	nectaring	Knautia	20		95
Boloria selene	Anne	1408148	5251041	29	55	2021-06-01	11:37:00	m	2	B5	1	rc	nectaring	Knautia	20	0	95
Boloria selene	Anne	1408147	5251036			2021-06-01	18:23:00	m	2	B7	1	rc	sitting		17	1	30
Boloria selene	Anne	1407562	5250812			2021-06-01	13:17:00	m	2	B9	1	rc	sitting		20	0	95
Boloria selene	Anne	1407747	5250890			2021-06-01	16:08:00	m	1	C23	1	rc	sitting		20	1	75
Boloria selene	Anne	1407548	5250819			2021-06-01	13:22:00	m	1	C24	1	rc	sitting		20	0	95
Boloria selene	Anne	1407558	5250807			2021-06-01	13:19:00	m	1	C30	1	rc	nectaring	Cardamine	20	0	95
Boloria selene	Anne	1407656	5250864			2021-06-01	15:51:00	m	1.5	C31	1	rc	flight		19	1	65
Boloria selene	Anne	1406975	5250674			2021-06-01	14:17:00	m	2	C32	1	rc	flight		20	1	100
Boloria selene	Anne	1406983	5250673			2021-06-01	14:21:00	m	1	D12	1	rc	flight		20	1	100
Boloria selene	Anne	14.0757085	52.508224			2021-06-01	12:55:00	m	1	D14	1	rc	flight		20	0	95
Boloria selene	Anne	1407563	5250823			2021-06-01	15:21:00	m	1	D15	1	rc	nectaring	Veronica	19	1	70
Boloria selene	Anne	1407763	5250900			2021-06-01	16:11:00	m	1	D28	1	rc	nectaring	Cardamine	20	1	70
Boloria selene	Anne	1407687	5250861			2021-06-01	15:58:00	m	1	D30	1	rc	flight		20	1	55
Boloria selene	Anne	1407576	5250811			2021-06-01	12:40:00	f	1	D33	1	rc	flight		20	0	95
Boloria selene	Anne	1407556	5250824			2021-06-01	13:15:00	m	1	D35	1	rc	sitting		20	0	95
Boloria selene	Anne	1407566	5250818			2021-06-01	15:24:00	m	1	D37	1	rc	flight		19	1	70
Boloria selene	Anne	1408098	5251033			2021-06-01	18:03:00	m	1	D47	1	rc	basking in sun		18	1	20
Boloria selene	Anne	14.075624	52.508122			2021-06-01	13:05:00	m	1	E10	1	c	sitting		20	0	95
Boloria selene	Anne	1407541	5250821			2021-06-01	13:25:00	m	1	E11	1	c	sitting		20	0	95
Boloria selene	Anne	1407016	5250702			2021-06-01	14:05:00	m	1	E14	1	c	interaction		19	1	95
Boloria selene	Anne	1407030	5250693			2021-06-01	14:09:00	m	1	E15	1	c	flight		19	1	100
Boloria selene	Anne	1406961	5250595			2021-06-01	14:35:00	m	1	E16	1	c	flight		20	1	85
Boloria selene	Anne	1407601	5250828			2021-06-01	15:28:00	m	1	E19	1	c	flight		19	1	70
Boloria selene	Anne	1407688	5250872			2021-06-01	15:56:00	m	1	E22	1	c	sitting		19	1	55
Boloria selene	Anne	1407763	5250872			2021-06-01	16:05:00	m	1	E23	1	c	flight		20	1	50
Boloria selene	Anne	1407735	5250900			2021-06-01	16:15:00	m	1	E24	1	c	nectaring	Arabidopsis	20	1	80
Boloria selene	Anne	1407769	5250909			2021-06-01	16:29:00	m	1	E27	1	c	nectaring	Cardamine	20	1	75
Boloria selene	Anne	1407938	5251067	51	25	2021-06-01	12:11:00	f	1	E5	1	c	sitting		20	0	95
Boloria selene	Anne	14.0757085	52.508224			2021-06-01	12:55:00	f	1	E8	1	c	flight		20	0	95
Boloria selene	Anne	14.0757085	52.508224			2021-06-01	12:57:00	f	1	E9	1	c	sitting		20	0	95
Boloria selene	Anne	1408192	5251015	37	58	2021-06-02	11:32:00	m	2	B3	1	rc	flight		20	0	0
Boloria selene	Laura	1408233	5251038			2021-06-02	11:18:00	m	2	B5	1	rc	flight		20	0	0
Boloria selene	Laura	1408221	5251059			2021-06-02	11:08:00	m	1	B6	1	rc	flight		20	1	0
Boloria selene	Anne	1407842	5251018	29	88	2021-06-02	14:13:00	m	2	C2	1	rc	flight		22	1	0
Boloria selene	Laura	1408231	5251070			2021-06-02	11:06:00	m	1.5	C21	1	rc	flight		20	1	0
Boloria selene	Anne	1407597	5250835	30	64	2021-06-02	15:53:00	m	2	C24	1	rc	nectaring	Cardamine	23	1	0
Boloria selene	Anne	1407751	5250930	35	79	2021-06-02	15:08:00	m	2	C26	1	rc	flight		22	0	0
Boloria selene	Anne	1407732	5250870	25	56	2021-06-02	15:15:00	m	1	C29	1	rc	flight		22	1	0	beschädigt Vf
Boloria selene	Anne	1407039	5250696	30	68	2021-06-02	17:00:00	m	2	C32	1	rc	flight		22	1	0
Boloria selene	Anne	1407028	5250715	30	56	2021-06-02	17:41:00	m	1	C33	1	rc	flight		22	1	0
Boloria selene	Anne	1408229	5251022	32	65	2021-06-02	11:19:00	m	3	C4	1	rc	flight		20	0	0
Boloria selene	Anne	1407954	5250972	34	70	2021-06-02	13:42:00	m	1	C40	1	rc	flight		22	0	0
Boloria selene	Anne	1407596	5250835	29	58	2021-06-02	15:55:00	m	2	D14	1	rc	nectaring	Cardamine	23	1	0
Boloria selene	Anne	1407581	5250817	33	62	2021-06-02	16:05:00	m	1	D15	1	rc	flight		23	1	0
Boloria selene	Anne	1407786	5250873	32	78	2021-06-02	15:10:00	m	1	D18	1	rc	flight		22	1	5
Boloria selene	Anne	1408100	5251002	30	70	2021-06-02	12:31:00	m	2	D22	1	rc	flight		21	1	0
Boloria selene	Anne	1408045	5250952	30	56	2021-06-02	13:57:00	m	1	D23	1	rc	flight		22	0	0
Boloria selene	Anne	1407731	5250845	30	48	2021-06-02	15:23:00	m	1	D29	1	rc	flight		23	1	0
Boloria selene	Anne	1408044	5250963	29	75	2021-06-02	13:59:00	m	1	D45	1	rc	flight		22	1	0
Boloria selene	Laura	1408080	5251002			2021-06-02	12:27:00	m	1	D47	1	rc	flight		20	1	0
Boloria selene	Laura	1408216	5251025			2021-06-02	11:26:00	m	2	D48	1	rc	flight		20	1	0
Boloria selene	Anne	1408150	5251034	33	95	2021-06-02	12:04:00	m	1	D59	1	rc	flight		21	0	0
Boloria selene	Anne	1407578	5250805	26	62	2021-06-02	16:12:00	m	1	E10	1	rc	flight		23	1	0
Boloria selene	Anne	1407584	5250814	29	71	2021-06-02	16:04:00	m	1	E11	1	rc	basking in sun		23	1	0
Boloria selene	Anne	1407744	5250931	38	63	2021-06-02	15:05:00	m	1	E19	1	rc	nectaring	Hieracium	23	0	0
Boloria selene	Laura	1408059	5251000			2021-06-02	12:20:00	m	1	E22	1	rc	flight		20	0	0
Boloria selene	Anne	1407718	5250864	31	51	2021-06-02	15:22:00	m	1	E27	1	rc	flight		23	1	0
Boloria selene	Anne	1407577	5250823	36	71	2021-06-02	16:09:00	f	1	E5	1	rc	flight		23	1	0
Boloria selene	Anne	1408232	5251054	29	63	2021-06-02	11:09:00	m	1	F11	1	c	flight		20	0	0
Boloria selene	Anne	1408239	5251046	35	55	2021-06-02	11:10:00	f	1	F12	1	c	flight		20	0	0
Boloria selene	Anne	1408238	5251046	28	61	2021-06-02	11:13:00	m	2	F13	1	c	flight		20	0	0
Boloria selene						2021-06-02		m		F18	1	c
Boloria selene	Anne	1408228	5251014	28	63	2021-06-02	11:28:00	m	1	F19	1	c	flight		20	0	0
Boloria selene	Anne	1408208	5251036	31	57	2021-06-02	11:37:00	f	1	F23	1	c	nectaring	Cardamine	20	0	0	verkümmerte Vf
Boloria selene	Anne	1408166	5251000	36	66	2021-06-02	11:48:00	f	1	F28	1	c	flight		20	0	0
Boloria selene	Laura	1408123	5251030			2021-06-02	12:04:00	f	1.5	F35	1	c	nectaring	Knautia	20	0	0
Boloria selene	Anne	1408119	5251013	35	30	2021-06-02	12:19:00	m	1	F40	1	c	nectaring	Cardamine	21	1	0
Boloria selene	Anne	1408096	5251003	33	72	2021-06-02	12:24:00	m	1	F45	1	c	flight		21	1	0
Boloria selene	Laura	1408059	5250998			2021-06-02	12:23:00	m	1	F46	1	c	flight		20	0	0
Boloria selene	Clara					2021-06-02		f	#N/A	F49	1	c
Boloria selene	Clara					2021-06-02		m	#N/A	F55	1	c
Boloria selene	Laura	1408104	5251008			2021-06-02	12:38:00	m	1	F56	1	c	flight		20	1	0
Boloria selene	Anne	1408090	5250997	28	68	2021-06-02	12:42:00	m	1	F58	1	c	flight		21	1	0
Boloria selene	Clara					2021-06-02		f	#N/A	F59	1	c
Boloria selene	Anne	1408050	5250991	30	64	2021-06-02	13:10:00	m	1	F66	1	c	flight		22	1	0
Boloria selene	Clara					2021-06-02		m	#N/A	F67	1	c
Boloria selene	Anne	1408068	5250958	30	93	2021-06-02	13:12:00	m	1	F68	1	c	flight		22	1	0
Boloria selene	Anne	1407992	5250991	32	61	2021-06-02	13:24:00	m	1	F74	1	c	flight		22	0	0
Boloria selene	Anne	1407939	5251028	33	62	2021-06-02	13:28:00	f	1	F75	1	c	flight		22	1	5
Boloria selene	Clara					2021-06-02		m	#N/A	F78	1	c
Boloria selene	Clara					2021-06-02		f	#N/A	F80	1	c
Boloria selene	Anne	1408030	5250943	32	63	2021-06-02	13:47:00	m	1	F81	1	c	flight		22	1	0
Boloria selene	Clara					2021-06-02		m	#N/A	F82	1	c
Boloria selene	Clara					2021-06-02		m	#N/A	F86	1	c
Boloria selene	Anne	1408046	5250952	37	56	2021-06-02	13:56:00	m	1	F87	1	c	flight		22	0	0
Boloria selene	Anne	1407733	5250853	30	61	2021-06-02	15:29:00	f	1	xF100	1	c	flight		23	1	0
Boloria selene	Anne	1407640	5250833	28	59	2021-06-02	15:51:00	m	1	xF105	1	c	flight		23	1	0
Boloria selene	Anne	1407622	5250834	32	67	2021-06-02	16:00:00	m	1	xF106	1	c	nectaring	Cardamine	23	1	0
Boloria selene	Anne	1407610	5250831	29	49	2021-06-02	16:03:00	f	1	xF107	1	c	flight		23	1	0
Boloria selene	Anne	1407566	5250805	30	88	2021-06-02	16:07:00	m	1	xF108	1	c	flight		23	1	0
Boloria selene	Anne	1407147	5250717	30	50	2021-06-02	16:46:00	m	1	xF114	1	c	flight		23	1	0
Boloria selene	Anne	1407102	5250710	36	57	2021-06-02	16:55:00	m	1	xF117	1	c	flight		22	1	0	beschädigt Vf
Boloria selene	Anne	1407046	5250706	29	52	2021-06-02	17:48:00	m	1	xF124	1	c	flight		22	1	0
Boloria selene	Anne	1407100	5250710	39	74	2021-06-02	18:09:00	f	1	xF129	1	c	flight		22	1	0
Boloria selene	Anne	1407966	5250974	36	87	2021-06-02	14:12:00	m	1	xF90	1	c	flight		22	1	0
Boloria selene	Laura	1407124	5250703			2021-06-03	16:10:00	m	2	A4	1	rc	flight		22	0	0
Boloria selene	Anne	1408208	5251005	26	65	2021-06-03	12:07:00	m	2.5	B3	1	rc	flight		21	1	0	Z:2.5
Boloria selene	Anne	1408112	5250991	26	66	2021-06-03	13:04:00	m	2	B4	1	rc	flight		22	1	0
Boloria selene	Anne	1408206	5251010	25	58	2021-06-03	12:05:00	m	2.5	B5	1	rc	flight		21	1	0	Z:2.5
Boloria selene	Laura	1408271	5251024			2021-06-03	11:55:00	m	1.5	B7	1	rc	flight		22	0	0
Boloria selene	Anne	1407588	5250804	33	83	2021-06-03	15:49:00	m	3	B9	1	rc	flight		27	0	0
Boloria selene	Anne	1408096	5250963	30	65	2021-06-03	13:47:00	m	3	C21	1	rc	flight		23	1	0
Boloria selene	Anne	1407922	5250870	28	64	2021-06-03	15:06:00	m	2	C24	1	rc	flight		23	1	0
Boloria selene	Laura	1407754	5250872			2021-06-03	15:12:00	m	2	C26	1	rc	flight		22	0	0
Boloria selene	Laura	1407021	5250684			2021-06-03	16:18:00	m	2	C32	1	rc	flight		22	1	0
Boloria selene	Anne	1408077	5250969	30	49	2021-06-03	13:33:00	m	3	C40	1	rc	flight		23	1	0
Boloria selene	Anne	1408082	5250993	31	49	2021-06-03	13:07:00	m	2	C44	1	rc	flight		22	1	0
Boloria selene	Anne	1407574	5250813	35	63	2021-06-03	15:45:00	m	1.5	D15	1	rc	flight		27	0	0	z1.5
Boloria selene	Anne	1407587	5250823	29	39	2021-06-03	15:42:00	m	2	D16	1	rc	flight		26	0	0
Boloria selene	Anne	1407610	5250844	30	59	2021-06-03	15:42:00	m	2	D17	1	rc	flight		26	0	0
Boloria selene	Laura	1407747	5250870			2021-06-03	15:21:00	m	1.5	D18	1	rc	flight		22	0	0
Boloria selene	Laura	1408048	5250960			2021-06-03	14:16:00	m	2	D22	1	rc	flight		22	0	0
Boloria selene	Anne	1408142	5251043	35	81	2021-06-03	12:28:00	m	2	D23	1	rc	nectaring	Knautia	22	1	0
Boloria selene	Anne	1407897	5250867	29	58	2021-06-03	15:10:00	f	2	D33	1	rc	flight		23	0	0
Boloria selene	Laura	1407744	5250887			2021-06-03	15:12:00	m	1	D34	1	rc	flight		22	1	0
Boloria selene	Laura	1408098	5250996			2021-06-03	13:08:00	m	2	D40	1	rc	flight		22		0
Boloria selene	Anne	1408270	5251041	32	57	2021-06-03	11:50:00	m	2	D48	1	rc	flight		21	1	0
Boloria selene	Anne	1407575	5250813	24	62	2021-06-03	15:47:00	m	1.5	E10	1	rc	flight		27	0	0	z1.5
Boloria selene	Laura	1407027	5250687			2021-06-03	16:21:00	m	1	E15	1	rc	flight		22		0
Boloria selene	Laura	1408069	5250969			2021-06-03	13:51:00	m	2	F11	1	rc	flight		22	0	0
Boloria selene	Laura	1408234	5250999			2021-06-03	12:19:00	m	2	F19	1	rc	flight		22	1	0
Boloria selene	Laura	1407737	5250876			2021-06-03	15:21:00	f	1.5	F23	1	rc	flight		22	0	0
Boloria selene	Anne	1408062	5251027	38	62	2021-06-03	12:58:00	f	1.5	F35	1	rc	flight		22	1	0	Z1 5
Boloria selene	Laura	1408034	5251033			2021-06-03	13:27:00	m	1.5	F56	1	rc	nectaring	Knautia	22	1	0
Boloria selene	Laura	1408007	5250990			2021-06-03	14:10:00	m	1	F58	1	rc	flight		22	0	0
Boloria selene	Anne	1408171	5251008	31	57	2021-06-03	12:21:00	m	2	F67	1	rc	flight		21	1	0
Boloria selene	Anne	1408101	5250961	39	74	2021-06-03	13:42:00	m	1.5	F68	1	rc	flight		23	1	0	z1.5
Boloria selene	Anne	1408081	5250965	26	44	2021-06-03	13:31:00	m	1	F74	1	rc	flight		23	1	0
Boloria selene	Laura	1408095	5251032			2021-06-03	12:51:00	f	2	F75	1	rc	flight		22	1	0
Boloria selene	Laura	1408035	5250953			2021-06-03	14:15:00	m	1	F82	1	rc	flight		22	0	0
Boloria selene	Laura	1408040	5250963			2021-06-03	14:13:00	m	1	F87	1	rc	flight		22	0	0
Boloria selene	Linda	1408056	5251004	44	57	2021-06-03	12:35:00	f	1	G11		c	flight		23	1	0
Boloria selene	Laura	1408061	5250954			2021-06-03	14:18:00	m	1	G25	1	c	flight		22	0	0
Boloria selene	Laura	1408244	5251033			2021-06-03	12:03:00	f	1.5	G6	1	c	flight		22	0	0
Boloria selene	Linda	1408215	5250999	28	75	2021-06-03	12:18:00	f	1	G8		c	flight		23	1	0
Boloria selene	Laura	1408135	5251013			2021-06-03	12:31:00	f	1.5	oG10	1	c	nectaring	Knautia	22		0
Boloria selene	Laura	1408151	5251035			2021-06-03	12:38:00	m	2	oG11	1	c	nectaring	Knautia	22	1	0
Boloria selene	Laura	1408105	5251003			2021-06-03	12:58:00	f	1	oG13	1	c	flight		22	1	0
Boloria selene	Laura	1408097	5250991			2021-06-03	13:10:00	f	1	oG16	1	c	flight		22	1	0
Boloria selene	Laura	1408053	5250987			2021-06-03	13:46:00	m	1	oG20	1	c	flight		22	0	0
Boloria selene	Laura	1407979	5251030			2021-06-03	14:01:00	m	1	oG22	1	c	flight		22	0	0
Boloria selene	Laura	1407998	5250988			2021-06-03	14:07:00	f	1	oG24	1	c	flight		22	0	0
Boloria selene	Laura	1407590	5250835			2021-06-03	15:44:00	m	1	oG35	1	c	flight		22	1	0
Boloria selene	Anne	1407682	5250866	29	52	2021-06-03	15:28:00	m	1	xF106	1	rc	flight		23	1	0
Boloria selene	Laura	1407554	5250821			2021-06-03	15:45:00	m	1.5	xF108	1	rc	flight		22	0	0
Boloria selene	Laura	1406972	5250629			2021-06-03	16:37:00	m	2	xF114	1	rc	flight		22	0	0
Boloria selene	Anne	1407930	5250990	25	65	2021-06-03	14:40:00	m	2	xF90	1	rc	flight		23	1	0
Boloria selene	Anne	1408142	5251059	31	89	2021-06-03	12:30:00	f	1	xG10	1	c	nectaring	Knautia	22	1	0
Boloria selene	Anne	1408149	5251049	36	46	2021-06-03	12:35:00	f	1	xG11	1	c	nectaring	Knautia	22	1	0
Boloria selene	Anne	1408110	5250990	38	57	2021-06-03	13:02:00	f	1	xG15	1	c	flight		22	1	0
Boloria selene	Anne	1408306	5251129	31	69	2021-06-03	11:23:00	m	1	xG2	1	c	flight		21	1	0
Boloria selene	Anne	1408066	5250977	28	44	2021-06-03	13:30:00	f	1	xG20	1	c	nectaring	Ranunculus	23	1	0
Boloria selene	Anne	1408026	5250953	29	57	2021-06-03	14:18:00	m	1	xG27	1	c	flight		23	1	0
Boloria selene	Anne	1407744	5250924	29	72	2021-06-03	15:20:00	m	1	xG33	1	c	flight		23	0	0
Boloria selene	Anne	1407677	5250869	30	69	2021-06-03	15:34:00	m	1	xG36	1	c	basking in sun		25	0	0
Boloria selene	Anne	1407611	5250825	26	66	2021-06-03	15:39:00	f	1	xG37	1	c	sitting		26	0	0
Boloria selene	Anne	1408173	5251009	29	59	2021-06-03	12:20:00	m	2	xG8	1	c	nectaring	Cardamine	21	1	0
Boloria selene	Laura	1408229	5251084			2021-06-05	12:48:00	m	2	B4	1	rc	flight		27	1	0
Boloria selene	Sarah	1408228	5251070			2021-06-05	12:36:00	m	3	B5	1	rc	flight		27	2	0
Boloria selene	Laura	1408292	5251044			2021-06-05	11:52:00	m	2	B7	1	rc	flight		27	1	0
Boloria selene	Laura	1407839	5251020			2021-06-05	15:30:00	m	1.5	C23	1	rc	flight		27	1	0
Boloria selene	Laura	1407762	5250869			2021-06-05	16:22:00	m	2	C26	1	rc	flight		27	0	10
Boloria selene	Laura	1407736	5250852			2021-06-05	16:29:00	m	2	C30	1	rc	flight		27	0	10
Boloria selene	Laura	1408128	5251038			2021-06-05	13:21:00	m	2	C31	1	rc	nectaring	Knautia	27	0	0
Boloria selene	Laura	1407779	5250873			2021-06-05	16:28:00	m	2	D18	1	rc	flight		27	0	10
Boloria selene	Laura	1407962	5250934			2021-06-05	16:07:00	m	3	D23	1	rc	flight		27	1	0
Boloria selene	Sarah	1408272	5251016			2021-06-05	12:15:00	m	3	D34	1	rc	flight		27	2	0
Boloria selene	Laura	1407612	5250827			2021-06-05	16:46:00	m	2	D37	1	rc	flight		27	0	10
Boloria selene	Laura	1408075	5251031			2021-06-05	13:43:00	m	1.5	D45	1	rc	sitting		27	0	0
Boloria selene	Laura	1408109	5251040			2021-06-05	13:30:00	m	2	D46	1	rc	flight		27	0	0
Boloria selene	Sarah	1408069	5251019			2021-06-05	14:16:00	m	2	D59	1	rc	flight		27	2	0
Boloria selene	Laura	1407612	5250854			2021-06-05	16:44:00	f	2	E5	1	rc	flight		27	0	10
Boloria selene	Laura	1408224	5251016			2021-06-05	12:12:00	m	2	F13	1	rc	flight		27	1	0
Boloria selene	Laura	1408200	5251013			2021-06-05	13:02:00	m	1	F19	1	rc	flight		27	1	0
Boloria selene	Laura	1408120	5251018			2021-06-05	13:32:00	m	1	F40	1	rc	flight		27	0	0
Boloria selene	Laura	1408043	5250994			2021-06-05	14:32:00	m	1	F46	1	rc	flight		27	1	0
Boloria selene	Laura	1408105	5250956			2021-06-05	14:49:00	m	3	F55	1	rc	flight		27	0	0
Boloria selene	Laura	1408079	5250934			2021-06-05	15:17:00	m	2	F58	1	rc	flight		27	0	0
Boloria selene	Laura	1407933	5250941			2021-06-05	15:59:00	f	3	F59	1	rc	flight		27	1	0
Boloria selene	Sarah	1408080	5251039			2021-06-05	13:50:00	m	1	F67	1	rc	flight		27	2	0
Boloria selene	Sarah	1408079	5251008			2021-06-05	14:27:00	f	4	F75	1	rc	flight		27	2	0
Boloria selene	Sarah	1408242	5251037			2021-06-05	12:38:00	f	4	F80	1	rc	flight		27	2	0
Boloria selene	Laura	1408233	5251009			2021-06-05	12:43:00	m	2	G25	1	rc	flight		27	1	0
Boloria selene	Laura	1408233	5251010			2021-06-05	12:42:00	f	1.5	G6	1	rc	flight		27	1	0
Boloria selene	Sarah	1408153	5251001			2021-06-05	13:08:00	f	1	H11	1	c	flight		27	2	0
Boloria selene	Sarah	1408076	5251011			2021-06-05	14:30:00	m	1	H20	1	c	flight		27	2	0
Boloria selene	Sarah	1408253	5251034			2021-06-05	12:10:00	m	1	H6	1	c	flight		27	2	0
Boloria selene	Sarah	1408179	5250989			2021-06-05	12:53:00	f	1	H8	1	c	flight		27	2	0
Boloria selene	Sarah	1408092	5251032			2021-06-05	13:42:00	f	2	oG10	1	rc	flight		27	2	0
Boloria selene	Laura	1408052	5251009			2021-06-05	14:19:00	f	1	oH21	1	c	flight		27	0	0
Boloria selene	Laura	1408064	5250975			2021-06-05	14:39:00	f	1	oH27	1	c	nectaring	Knautia	27	1	0
Boloria selene	Laura	1407914	5250877			2021-06-05	16:13:00	f	1	oH38	1	c	sitting		27	1	0
Boloria selene	Laura	1407853	5250869			2021-06-05	16:17:00	m	1	oH39	1	c	flight		27	0	0
Boloria selene	Laura	1407761	5250916			2021-06-05	16:20:00	m	1	oH40	1	c	interaction		27	0	0
Boloria selene	Laura	1407777	5250879			2021-06-05	16:25:00	f	1	oH41	1	c	basking in sun		27	0	10
Boloria selene	Laura	1407724	5250856			2021-06-05	16:32:00	m	1	oH42	1	c	flight		27	0	10
Boloria selene	Laura	1407719	5250864			2021-06-05	16:34:00	f	1	oH43	1	c	nectaring	Knautia	27	0	10
Boloria selene	Laura	1407715	5250859			2021-06-05	16:36:00	m	1	oH44	1	c	flight		27	0	10
Boloria selene	Laura	1407573	5250847			2021-06-05	16:48:00	m	1	oH46	1	c	flight		27	0	10
Boloria selene	Laura	1407555	5250835			2021-06-05	16:52:00	f	1	oH47	1	c	sitting		27	0	10
Boloria selene	Laura	1407525	5250826			2021-06-05	16:54:00	f	1	oH48	1	c	sitting		27	0	30
Boloria selene	Laura	1407024	5250689			2021-06-05	17:17:00	f	1	oH53	1	c	flight		27	1	30
Boloria selene	Laura	1407002	5250659			2021-06-05	17:21:00	m	1	oH55	1	c	flight		27	1	30
Boloria selene	Laura	1407728	5250862			2021-06-05	16:30:00	m	1.5	XF105	1	rc	flight		27	0	10
Boloria selene	Laura	1408126	5251035			2021-06-05	13:19:00	f	1.5	xG15	1	rc	nectaring	Knautia	27	1	0
Boloria selene	Laura	1408136	5250990			2021-06-05	13:37:00	f	1.5	xG20	1	rc	flight		27	1	0
Boloria selene	Sarah	1408099	5251029			2021-06-05	13:46:00	m	2	xG8	1	rc	flight		27	2	0
Boloria selene	Stefanie	1408329	5251096			2021-06-05	11:31:00	m	1.5	xH2	1	c	flight		27	1	0
Boloria selene	Vivi	1408118	5251037			2021-06-06	16:26:00	m	2	B5	1	rc	nectaring		25	0	10
Boloria selene	Laura	1407541	5250822			2021-06-06	13:25:00	m	2.5	B9	1	rc	flight		22	0	0
Boloria selene	Laura	1407487	5250807			2021-06-06	13:24:00	m	2	C24	1	rc	flight		22	0	0
Boloria selene	Laura	1408051	5250953			2021-06-06	15:05:00	m	3	C4	1	rc	flight		25	0	10
Boloria selene	Laura	1408044	5250948			2021-06-06	14:53:00	m	3	C40	1	rc	flight		25	0	10
Boloria selene	Laura	1407571	5250827			2021-06-06	13:30:00	m	1	D16	1	rc	flight		22	0	0
Boloria selene	Vivi	1407718	5250858			2021-06-06	14:07:00	m	2	D18	1	rc	flight		22	1	0
Boloria selene	Laura	1408030	5250957			2021-06-06	14:48:00	m	2	D22	1	rc	flight		22	0	0
Boloria selene	Vivi	1408036	5250963			2021-06-06	14:56:00	m	2	D40	1	rc	flight		25	0	10
Boloria selene	Vivi	1408036	5250955			2021-06-06	15:03:00	m	2	D45	1	rc	flight		25	0	10
Boloria selene	Laura	1408089	5250966			2021-06-06	15:52:00	m	2	D62	1	rc	flight		25	1	10
Boloria selene	Laura	1407573	5250824			2021-06-06	13:39:00	m	1	E11	1	rc	flight		22	0	0
Boloria selene	Laura	1407013	5250690			2021-06-06	12:50:00	m	1.5	E16	1	rc	flight		22	0	0
Boloria selene	Vivi	1408118	5251036			2021-06-06	16:24:00	m	1	E19	1	rc	nectaring		25	0	10
Boloria selene	Vivi	1408247	5251028			2021-06-06	16:48:00	f	1.5	E5	1	rc	flight		27	0	0
Boloria selene	Laura	1407765	5250918			2021-06-06	14:20:00	f	2	E8	1	rc	flight		22	0	0
Boloria selene	Vivi	1408130	5251030			2021-06-06	16:22:00	m	3	F19	1	rc	nectaring		25	0	10
Boloria selene	Laura	1408053	5250957			2021-06-06	14:58:00	m	1.5	F40	1	rc	flight		25	0	10
Boloria selene	Vivi	1408021	5251029			2021-06-06	15:46:00	m	2	F46	1	rc	sitting		25	0	10
Boloria selene	Laura	1408046	5250961			2021-06-06	15:03:00	m	2	F55	1	rc	flight		25	0	10
Boloria selene	Laura	1408123	5251036			2021-06-06	16:23:00	f	3	F59	1	rc	flight		25	0	10
Boloria selene	Laura	1408076	5250984			2021-06-06	15:53:00	m	1.5	F74	1	rc	flight		25	0	10
Boloria selene	Laura	1408032	5250958			2021-06-06	14:49:00	m	2	F78	1	rc	flight		22	0	0
Boloria selene	Vivi	1408145	5251040			2021-06-06	16:36:00	f	1.5	F80	1	rc	sitting		27	0	0
Boloria selene	Vivi	1408034	5250960			2021-06-06	14:58:00	m	2	F81	1	rc	flight		25	0	10
Boloria selene	Vivi	1407804	5251010			2021-06-06	14:47:00	m	1	F87	1	rc	flight		22	0	0
Boloria selene	Laura	1408044	5250951			2021-06-06	14:51:00	m	1	H20	1	rc	flight		22	0	0
Boloria selene	Vivi	1407998	5250986			2021-06-06	15:12:00	m	2	H6	1	rc	sitting		25	0	10
Boloria selene	Laura	1407072	5250657			2021-06-06	12:54:00	m	1	I10	1	c	flight		22	0	0
Boloria selene	Laura	1407063	5250669			2021-06-06	12:56:00	f	1	I11	1	c	flight		22	0	0
Boloria selene	Laura	1407065	5250670			2021-06-06	12:59:00	m	1	I12	1	c	flight		22	0	0
Boloria selene	Laura	1407569	5250828			2021-06-06	13:35:00	f	1	I18	1	c	flight		22	0	0
Boloria selene	Laura	1407566	5250816			2021-06-06	13:41:00	m	1	I20	1	c	flight		22	0	0
Boloria selene						2021-06-06		f		I22	1	c
Boloria selene	Laura	1407677	5250846			2021-06-06	13:54:00	f	1.5	I23	1	c	flight		22	0	0
Boloria selene	Laura	1407758	5250864			2021-06-06	14:11:00	f	1	I26	1	c	flight		22	0	0
Boloria selene	Laura	1407955	5250935			2021-06-06	14:36:00	f	1	I30	1	c	flight		22	0	0
Boloria selene	Laura	1408036	5250955			2021-06-06	14:48:00	f	1	I33	1	c	flight		22	0	0
Boloria selene	Laura	1408069	5250978			2021-06-06	16:01:00	f	1	I43	1	c	flight		25	0	10
Boloria selene	Laura	1408093	5250970			2021-06-06	16:04:00	f	1	I44	1	c	flight		25	0	10
Boloria selene	Laura	1408131	5251036			2021-06-06	16:26:00	f	1	I46	1	c	nectaring	Knautia	25	0	10
Boloria selene	Laura	1408191	5251001			2021-06-06	16:39:00	f	1	I49	1	c	flight		27	0	0
Boloria selene	Laura	1406824	5250619			2021-06-06	12:39:00	m	1	I5	1	c	flight		22	0	0
Boloria selene	Laura	1408175	5251003			2021-06-06	16:42:00	f	1.5	I50	1	c	flight		27	0	0
Boloria selene	Laura	1408355	5251140			2021-06-06	17:16:00	m	1	I55	1	c	flight		27	1	0
Boloria selene	Laura	1406968	5250672			2021-06-06	12:46:00	f	1	I9	1	c	nectaring	Knautia	22	1	0
Boloria selene	Laura	1407576	5250816			2021-06-06	13:28:00	m	1.5	oG35	1	rc	flight		22	0	0
Boloria selene	Vivi	1407729	5250858			2021-06-06	14:09:00	f	2	oH41	1	rc	flight		22	0	0
Boloria selene	Vivi	1408120	5251035			2021-06-06	16:24:00	f	2	oH43	1	rc	flight		25	0	10
Boloria selene	Laura	1408033	5250960			2021-06-06	14:50:00	m	1	oH44	1	rc	flight		22	0	0
Boloria selene	Laura	1407429	5250793			2021-06-06	13:27:00	m	1	oH46	1	rc	flight		22	0	0
Boloria selene	Laura	1408092	5250969			2021-06-06	15:56:00	f	1.5	oH47	1	rc	flight		25	0	10
Boloria selene	Laura	1407674	5250849			2021-06-06	13:55:00	f	1.5	xF100	1	rc	flight		22	0	0
Boloria selene	Laura	1407033	5250676			2021-06-06	12:52:00	m	5	xF106	1	rc	flight		22	0	0
Boloria selene	Laura	1406980	5250683			2021-06-06	12:49:00	m	1.5	xF114	1	rc	sitting		22	1	0
Boloria selene	Vivi	1407859	5251004			2021-06-06	14:43:00	m	2	xF90	1	rc	flight		22	0	0
Boloria selene	Laura	1407425	5250786			2021-06-06	13:20:00	f	1	xG15	1	rc	flight		22	0	0
Boloria selene	Vivi	1408233	5251041			2021-06-06	16:51:00	m	1.5	xG2	1	rc	flight		27	0	0
Boloria selene	Laura	1408026	5250953			2021-06-06	14:46:00	m	2	xG27	1	rc	flight		22	0	0
Boloria selene	Vivi	1407767	5250924			2021-06-06	14:26:00	m	1	xI28	1	c	flight		22	0	0
Boloria selene	Vivi	1408038	5250967			2021-06-06	14:54:00	m	1	xI31	1	c	flight		25	0	10
Boloria selene	Vivi	1408036	5250964			2021-06-06	14:54:00	f	1	xI32	1	c	flight		25	0	10
Boloria selene	Vivi	1408068	5251006			2021-06-06	15:48:00	f	1	xI36	1	c	nectaring		25	0	10
Boloria selene	Vivi	1408083	5251011			2021-06-06	16:13:00	f	1	xI42	1	c	flight		25	0	10
Boloria selene	Anne	1408230	5250995	31	83	2021-06-07	11:39:00	m	3	B5	1	rc	flight		21	1	0
Boloria selene	Laura	1407875	5250871			2021-06-07	14:09:00	m	2	C26	1	rc	flight		22	1	0
Boloria selene	Anne	1407684	5250846	33	88	2021-06-07	14:35:00	m	2	C30	1	rc	flight		25	0	0
Boloria selene	Anne	1408113	5250974	34	55	2021-06-07	12:40:00	m	4	C4	1	rc	flight		23	0	0
Boloria selene	Anne	1407627	5250849	28	69	2021-06-07	14:38:00	m	2	D16	1	rc	flight		25	0	0
Boloria selene	Laura	1407774	5250866			2021-06-07	14:13:00	m	2	D18	1	rc	flight		22	0	0
Boloria selene	Laura	1408000	5250979			2021-06-07	13:19:00	m	2	D40	1	rc	flight		22	0	0
Boloria selene	Laura	1408041	5250949			2021-06-07	13:35:00	m	2	D45	1	rc	flight		22	0	0
Boloria selene	Anne	1407582	5250794	32	44	2021-06-07	14:44:00	m	2	E10	1	rc	flight		25	0	0
Boloria selene	Laura	1407854	5250861			2021-06-07	14:10:00	m	2	E19	1	rc	flight		22	0	0
Boloria selene	Laura	1408049	5250948			2021-06-07	13:28:00	m	1.5	F18	1	rc	flight		22	0	0
Boloria selene	Anne	1408126	5250980	34	59	2021-06-07	12:50:00	f	2	F28	1	rc	flight		23	0	0
Boloria selene	Laura	1408077	5251014			2021-06-07	12:47:00	m	1.5	F40	1	rc	flight		22	0	0
Boloria selene	Laura	1408141	5251036			2021-06-07	12:11:00	f	3	F49	1	rc	nectaring	Knautia	22	0	0
Boloria selene	Laura	1408107	5250965			2021-06-07	13:03:00	m	2	F55	1	rc	flight		22	0	0
Boloria selene	Laura	1408099	5250987			2021-06-07	12:36:00	m	1	F67	1	rc	flight		22	0	0
Boloria selene	Anne	1408096	5250953	31	74	2021-06-07	13:09:00	m	2	F74	1	rc	flight		23	0	0
Boloria selene	Anne	1408036	5250973	29	74	2021-06-07	13:19:00	m	3	F81	1	rc	flight		23	0	0
Boloria selene	Laura	1408029	5250976			2021-06-07	13:23:00	m	3	F82	1	rc	flight		22	0	0
Boloria selene	Anne	1408110	5250992	30	60	2021-06-07	12:52:00	f	4	G6	1	rc	flight		23	0	0
Boloria selene	Anne	1407979	5250949	26	53	2021-06-07	13:51:00	f	2	H11	1	rc	flight		24	0	0
Boloria selene	Laura	1408094	5250999			2021-06-07	12:37:00	m	1.5	H20	1	rc	flight		22	0	0
Boloria selene	Laura	1408052	5250942			2021-06-07	13:31:00	m	2	H6	1	rc	flight		22	0	0
Boloria selene	Laura	1407098	5250689			2021-06-07	15:13:00	m	1	I10	1	rc	flight		22	1	0
Boloria selene	Anne	1407010	5250682	28	65	2021-06-07	15:18:00	m	1.5	I12	1	rc	flight		25	0	0	z1.5
Boloria selene	Laura	1407615	5250818			2021-06-07	14:40:00	m	1.5	I20	1	rc	flight		22	0	0
Boloria selene	Laura	1407954	5250938			2021-06-07	13:51:00	f	1.5	I23	1	rc	flight		22	1	0
Boloria selene	Anne	1408200	5250998	29	67	2021-06-07	11:43:00	f	1	I44	1	rc	flight		21	0	0
Boloria selene	Laura	1407963	5251036			2021-06-07	13:15:00	f	1	I46	1	rc	nectaring	Knautia	22	0	0
Boloria selene	Anne	1407040	5250696	29	75	2021-06-07	15:17:00	m	2	I5	1	rc	flight		25	0	0
Boloria selene	Laura	1408163	5251015			2021-06-07	11:54:00	m	1	I55	1	rc	flight		22	0	0
Boloria selene	Anne	1407740	5250881	29	59	2021-06-07	14:23:00	m	2	oH42	1	rc	flight		25	0	0
Boloria selene	Laura	1407721	5250846			2021-06-07	14:31:00	f	1.5	oH48	1	rc	flight		22	0	0
Boloria selene	Anne	1407047	5250648	30	64	2021-06-07	15:23:00	m	2	oH55	1	rc	flight		25	0	0
Boloria selene	Laura	1408053	5250941			2021-06-07	13:29:00	f	1	oJ22	1	c	flight		22	0	0
Boloria selene	Laura	1407942	5250863			2021-06-07	14:01:00	f	1	oJ27	1	c	interaction		22	0	0
Boloria selene	Laura	1407923	5250868			2021-06-07	14:08:00	m	1	oJ29	1	c	flight		22	0	0
Boloria selene	Laura	1407761	5250868			2021-06-07	14:18:00	m	1	oJ32	1	c	flight		22	0	0
Boloria selene	Laura	1407759	5250868			2021-06-07	14:21:00	m	1	oJ33	1	c	flight		22	0	0
Boloria selene	Laura	1407726	5250870			2021-06-07	14:24:00	f	1	oJ34	1	c	flight		22	0	0
Boloria selene	Laura	1407681	5250850			2021-06-07	14:36:00	f	1	oJ35	1	c	flight		22	0	0
Boloria selene	Laura	1407585	5250820			2021-06-07	14:45:00	f	1	oJ37	1	c	flight		22	0	0
Boloria selene	Laura	1407122	5250685			2021-06-07	15:10:00	f	1.5	oJ40	1	c	flight		22	1	0
Boloria selene	Laura	1407029	5250693			2021-06-07	15:15:00	f	1	oJ41	1	c	flight		22	1	0
Boloria selene	Laura	1407633	5250840			2021-06-07	14:38:00	f	1	xF100	1	rc	flight		22	0	0
Boloria selene	Laura	1407063	5250637			2021-06-07	15:29:00	m	2	xF114	1	rc	flight		22	1	0
Boloria selene	Laura	1407760	5250869			2021-06-07	14:18:00	f	1.5	xG15	1	rc	flight		22	0	0
Boloria selene	Anne	1408159	5251016	36	69	2021-06-07	11:57:00	f	1	xI42	1	rc	nectaring	Knautia	22	0	0
Boloria selene	Anne	1408116	5251042	40	59	2021-06-07	12:33:00	f	1	xJ13	1	c	flight		23	0	0
Boloria selene	Anne	1408127	5250974	50	58	2021-06-07	12:47:00	f	1	xJ16	1	c	sitting		23	0	0
Boloria selene	Anne	1408040	5250973	39	53	2021-06-07	13:07:00	f	1	xJ19	1	c	flight		23	0	0
Boloria selene	Anne	1408012	5251019	29	34	2021-06-07	13:17:00	f	2	xJ20	1	c	basking in sun		23	0	0
Boloria selene	Anne	1408040	5250954	37	55	2021-06-07	13:22:00	f	1	xJ21	1	c	nectaring	Ranunculus	23	0	0
Boloria selene	Anne	1407823	5251027	45	62	2021-06-07	13:39:00	f	2	xJ22	1	c	flight		23	0	0
Boloria selene	Anne	1407742	5250879	31	54	2021-06-07	14:26:00	m	1	xJ28	1	c	flight		25	0	0
Boloria selene	Anne	1407577	5250795	26	45	2021-06-07	14:40:00	f	1	xJ30	1	c	flight		25	0	0
Boloria selene	Anne	1407547	5250818	30	51	2021-06-07	14:47:00	f	1	xJ31	1	c	flight		25	0	0
Boloria selene	Anne	1407557	5250819	29	55	2021-06-07	14:50:00	f	1	xJ33	1	c	nectaring	Cardamine	25	0	0
Boloria selene	Anne	1407559	5250819	37	59	2021-06-07	14:54:00	f	1	xJ34	1	c	sitting		25	0	0
Boloria selene	Anne	1407552	5250811	30	51	2021-06-08	14:00:00	m	2	C30	1	rc	nectaring	Veronica	22	1	45
Boloria selene	Anne	1407573	5250809	28	66	2021-06-08	14:14:00	m	3	E10	1	rc	flight		22	1	75
Boloria selene	Anne	1406839	5250595	36	77	2021-06-08	11:09:00	m	3	E15	1	rc	flight		21	1	0
Boloria selene	Laura	1407929	5250902			2021-06-08	15:30:00	f	2	E5	1	rc	flight		25	1	100
Boloria selene	Klara	1408045	5250950	22	61	2021-06-08	16:02:00	m	1.5	F74	1	rc	flight		22	2	40
Boloria selene	Anne	1407577	5250819	26	75	2021-06-08	14:04:00	m	3	F86	1	rc	nectaring	Cardamine	22	1	60
Boloria selene	Laura	1407973	5250914			2021-06-08	15:39:00	m	3	F87	1	rc	nectaring	Knautia	25	1	100
Boloria selene	Anne	1407104	5250708	29	60	2021-06-08	13:14:00	m	1.5	I10	1	rc	flight		21	1	80	z1.5
Boloria selene	Anne	1407552	5250813	30	56	2021-06-08	14:01:00	m	3	I20	1	rc	flight		22	1	30
Boloria selene	Laura	1408068	5250944			2021-06-08	15:56:00	f	1	I44	1	rc	flight		25	1	100
Boloria selene	Anne	1407753	5250888	26	49	2021-06-08	14:44:00	f	2	I49	1	rc	flight		22	1	75
Boloria selene	Anne	1406957	5250686	37	20	2021-06-08	12:08:00	m	2	I5	1	rc	flight		21	0	0
Boloria selene	Laura	1408314	5251134			2021-06-08	17:41:00	f	2	I50	1	rc	flight		23	0	10
Boloria selene	Anne	1407545	5250812	37	59	2021-06-08	13:58:00	m	2	oH42	1	rc	flight		22	1	30
Boloria selene	Anne	1407669	5250854	31	66	2021-06-08	14:29:00	m	2	oH46	1	rc	flight		22	1	45
Boloria selene	Anne	1407733	5250878	26	59	2021-06-08	14:50:00	m	1	oJ29	1	rc	flight		22	1	75
Boloria selene	Anne	1407577	5250819	29	80	2021-06-08	13:53:00	m	2	oJ32	1	rc	flight		22	1	30
Boloria selene	Anne	1407610	5250810	30	85	2021-06-08	14:12:00	m	1	oJ33	1	rc	flight		22	1	75
Boloria selene	Laura	1407929	5250940			2021-06-08	15:43:00	f	1	oJ34	1	rc	flight		25	1	100
Boloria selene	Anne	1407031	5250664	29	36	2021-06-08	12:41:00	f	3	oJ40	1	rc	interaction		21	1	15
Boloria selene	Klara	14.0804	52.51			2021-06-08	16:23:00	m	1	oK13	1	c	flight		21	2	20
Boloria selene	Laura	1408049	5251021			2021-06-08	16:25:00	f	1	oK16	1	c	flight		25	1	100
Boloria selene	Laura	1408136	5251017			2021-06-08	17:08:00	m	1	oK23	1	c	flight		23	2	10
Boloria selene	Laura	1408135	5251038			2021-06-08	16:56:00	f	1	xJ16	1	rc	nectaring	Knautia	23		100
Boloria selene	Anne	1407748	5250870	30	74	2021-06-08	14:52:00	m	1	xJ28	1	rc	flight		22	1	70
Boloria selene	Anne	1407575	5250813	30	86	2021-06-08	14:02:00	f	1	xJ30	1	rc	basking in sun		22	1	60
Boloria selene	Klara	1407937	5250876	24	62	2021-06-08	15:27:00	f	1.5	xJ33	1	rc	nectaring	Knautia	22	0	70
Boloria selene	Anne	1407122	5250701	30	61	2021-06-08	13:17:00	m	1	xK18	1	c	flight		21	1	50
Boloria selene	Anne	1407126	5250696	26	56	2021-06-08	13:22:00	f	1	xK19	1	c	flight		21	1	85
Boloria selene	Anne	1407456	5250811	37	54	2021-06-08	13:52:00	f	2	xK23	1	c	flight		22	0	30
Boloria selene	Anne	1407567	5250817	31	60	2021-06-08	13:55:00	f	1	xK24	1	c	nectaring	Cardamine	22	0	30
Boloria selene	Anne	1407586	5250809	25	65	2021-06-08	14:08:00	f	1	xK26	1	c	flight		22	1	80
Boloria selene	Anne	1407737	5250846	31	67	2021-06-08	14:43:00	f	2	xK29	1	c	sitting		22	1	75	VF beschädigt
Boloria selene	Anne	1406793	5250578	30	51	2021-06-08	11:21:00	f	1.5	xK3	1	c	flight		21	1	0	z1.5
Boloria selene	Anne	1406989	5250643	34	26	2021-06-08	11:55:00	m	1.5	xK6	1	c	flight		21	0	0	z1.5
Boloria selene	Anne	1407056	5250650	28	65	2021-06-08	12:03:00	f	1	xK8	1	c	flight		21	0	0
Boloria selene	Anne	1407008	5250667	29	68	2021-06-08	12:07:00	m	1	xK9	1	c	flight		21	0	0
Boloria selene	Anne	1407590	5250831	30	73	2021-06-09	14:04:00	m	3	E10	1	rc	flight		25	1	15
Boloria selene	Anne	1407598	5250824	35	80	2021-06-09	14:00:00	m	2	E11	1	rc	flight		25	1	20
Boloria selene	Anne	1408010	5251040	40	58	2021-06-09	12:09:00	m	2	F18	1	rc	flight		24	0	0
Boloria selene	Laura	1408044	5250972			2021-06-09	12:37:00	f	2	F28	1	rc	flight		24	1	0
Boloria selene	Anne	1408090	5250993	33	71	2021-06-09	11:38:00	f	2	F35	1	rc	flight		22	1	0
Boloria selene	Laura	1407107	5250717			2021-06-09	15:01:00	m	1	I10	1	rc	flight		24	1	30
Boloria selene	Anne	1408053	5251032	41	63	2021-06-09	11:36:00	f	2	I23	1	rc	flight		23	1	0
Boloria selene	Anne	1408247	5251073	31	81	2021-06-09	10:58:00	f	2	I46	1	rc	flight		22	1	0
Boloria selene	Laura	1408421	5251132			2021-06-09	10:20:00	m	2	I55	1	rc	sitting		24	1	0
Boloria selene	Anne	1408099	5251008	30	73	2021-06-09	11:44:00	f	2	oH27	1	rc	basking in sun		23	0	0
Boloria selene	Laura	1407762	5250897			2021-06-09	13:32:00	f	2	oH41	1	rc	flight		24	1	15
Boloria selene	Anne	1407778	5250912	36	60	2021-06-09	13:31:00	m	2	oJ29	1	rc	flight		25	1	45
Boloria selene	Laura	1407971	5251008			2021-06-09	12:51:00	f	1.5	oJ34	1	rc	flight		24	1	0
Boloria selene	Laura	1407762	5250878			2021-06-09	13:38:00	f	1.5	oJ35	1	rc	flight		24	1	15
Boloria selene	Laura	1406992	5250677			2021-06-09	15:16:00	f	3	oJ40	1	rc	flight		24	1	20
Boloria selene	Laura	1408295	5251062			2021-06-09	10:50:00	m	1.5	oK13	1	rc	flight		24	0	0
Boloria selene	Laura	1407675	5250871			2021-06-09	13:54:00	m	1.5	oK23	1	rc	sitting		24	0	15	m?	beschädigt
Boloria selene	Laura	1408039	5250966			2021-06-09	12:38:00	f	2	oL25	1	c	flight		24	1	0
Boloria selene	Laura	1407969	5250919			2021-06-09	13:05:00	f	1	oL28	1	c	flight		24	1	0
Boloria selene	Laura	1408488	5251151			2021-06-09	10:06:00	f	1	oL3	1	c	flight		24	0	0
Boloria selene	Laura	1407745	5250871			2021-06-09	13:40:00	f	1	oL31	1	c	flight		24	1	30		beschädigt
Boloria selene	Laura	1407144	5250693			2021-06-09	14:57:00	f	1	oL37	1	c	flight		24	0	30
Boloria selene	Laura	1408438	5251126			2021-06-09	10:14:00	m	1	oL4	1	c	flight		24	1	0
Boloria selene	Laura	1407728	5250868			2021-06-09	13:48:00	f	2	xF100	1	rc	flight		24	1	30
Boloria selene	Anne	1408429	5251106	40	103	2021-06-09	10:11:00	m	3	xH2	1	rc	flight		22	0	0
Boloria selene	Laura	1408126	5251035			2021-06-09	11:27:00	f	1	xI36	1	rc	nectaring	Knautia	24	1	0
Boloria selene	Laura	1407955	5250939			2021-06-09	13:01:00	f	1	xJ13	1	rc	flight		24	2	0
Boloria selene	Laura	1408080	5250966			2021-06-09	12:12:00	f	1	xJ16	1	rc	sitting		24	1	0
Boloria selene	Laura	1408052	5250998			2021-06-09	12:23:00	f	1.5	xJ22	1	rc	flight		24	1	0
Boloria selene	Laura	1407932	5250864			2021-06-09	13:29:00	f	1	xJ31	1	rc	flight		24	1	0
Boloria selene	Laura	1407070	5250713			2021-06-09	15:09:00	f	1	xK26	1	rc	flight		24	1	30
Boloria selene	Anne	1408057	5250941	26	62	2021-06-09	12:34:00	f	1	xL18	1	c	sitting		25	1	0
Boloria selene	Anne	1407661	5250843	28	70	2021-06-09	13:59:00	f	3	xL28	1	c	flight		25	1	20
Boloria selene	Anne	1407590	5250823	44	74	2021-06-09	14:08:00	f	1	xL29	1	c	nectaring	Myosotis	25	1	15
Boloria selene	Anne	1407575	5250806	25	64	2021-06-09	14:10:00	f	3	xL30	1	c	flight		25	1	10
Boloria selene	Anne	1407115	5250721	33	56	2021-06-09	15:02:00	m	1	xL37	1	c	flight		26	1	0
Boloria selene	Anne	1407055	5250679	30	58	2021-06-09	15:10:00	f	1	xL38	1	c	flight		25	1	40
Boloria selene	Anne	1407057	5250679	29	64	2021-06-09	15:16:00	f	1	xL39	1	c	flight		25	1	50
Boloria selene	Anne	1407013	5250646	38	97	2021-06-09	15:20:00	f	1	xL40	1	c	flight		25	1	15
Boloria selene	Valen	1407583	5250816			2021-06-10	12:05:00	m	3	C30	1	rc	flight		25	0	15
Boloria selene	Laura	1408110	5251033			2021-06-10	14:21:00	f	2	F35	1	rc	flight		25	1	15
Boloria selene	Laura	1408022	5250966			2021-06-10	13:18:00	f	2	F80	1	rc	flight		25	1	15
Boloria selene	Valen	1407587	5250814			2021-06-10	12:04:00	f	1.5	I18	1	rc	flight		25	0	15
Boloria selene	Anne	1407006	5250655	49	66	2021-06-10	11:17:00	f	3	I22	1	rc	flight		23	1	0
Boloria selene	Valen	1408020	5250929			2021-06-10	13:09:00	f	1	M10	1	c	flight		25	0	15
Boloria selene	Valen	1408084	5251017			2021-06-10	13:51:00	f	1	M21	1	c	sitting		25	1	15
Boloria selene	Laura	1408118	5251038			2021-06-10	14:24:00	f	1.5	M33	1	c	flight		25	0	15
Boloria selene	Valen	1407570	5250819			2021-06-10	12:09:00	f	1	M4	1	c	flight		25	0	15
Boloria selene	Laura	1407905	5250865			2021-06-10	12:41:00	f	1.5	M7	1	c	flight		25	1	15		beschädigt
Boloria selene	Valen	1408031	5250960			2021-06-10	13:21:00	f	1.5	oH21	1	rc	flight		25		15
Boloria selene	Valen	1407559	5250801			2021-06-10	12:00:00	m	1.5	oH46	1	rc	flight		25	0	15
Boloria selene	Laura	1407924	5250959			2021-06-10	12:56:00	f	1	oJ22	1	rc	flight		25	1	15
Boloria selene	Valen	1407569	5250819			2021-06-10	12:12:00	m	1.5	oJ29	1	rc	flight		25	0	15
Boloria selene	Valen	1407577	5250818			2021-06-10	12:07:00	m	1.5	oJ32	1	rc	flight		25	0	15
Boloria selene	Laura	1407829	5251015			2021-06-10	12:57:00	f	1	oJ34	1	rc	flight		25	1	15
Boloria selene	Anne	1408408	5251102	29	130	2021-06-10	10:22:00	m	2	oK13	1	rc	flight		22	1	0
Boloria selene	Klara	1407018	5250686	23	62	2021-06-10	11:56:00	m	1	oM6	1	c	flight		25	0	5
Boloria selene	Valen	1407923	5250872			2021-06-10	12:43:00	m	3	xF90	1	rc	flight		25	1	15
Boloria selene	Valen	1408038	5250963			2021-06-10	13:20:00	f	3	xG15	1	rc	flight		25	1	15
Boloria selene	Laura	1408126	5251036			2021-06-10	14:26:00	f	2	xJ16	1	rc	nectaring	Knautia	25	1	20
Boloria selene	Anne	1408232	5251011	26	71	2021-06-10	14:01:00	f	2	xJ22	1	rc	sitting		25	1	0
Boloria selene	Valen	1407562	5250816			2021-06-10	11:59:00	f	1.5	xJ30	1	rc	sitting		25	0	15
Boloria selene	Valen	1407582	5250816			2021-06-10	12:07:00	f	1.5	xK24	1	rc	flight		25	0	15
Boloria selene	Laura	1407715	5250874			2021-06-10	12:30:00	f	1	xK29	1	rc	flight		25	1	15
Boloria selene	Anne	1406931	5250649	30	61	2021-06-10	11:14:00	m	1.5	xK9	1	rc	flight		23	0	0	z1.5
Boloria selene	Laura	1408038	5250966			2021-06-10	13:20:00	f	1	xL18	1	rc	flight		25	0	15
Boloria selene	Valen	1407573	5250818			2021-06-10	12:08:00	f	1	xL29	1	rc	flight		25	0	15
Boloria selene	Anne	1408156	5251006	29	61	2021-06-10	14:28:00	f	3	xL30	1	rc	flight		25	1	30
Boloria selene	Anne	1408223	5251017	29	54	2021-06-10	14:08:00	f	2	xL40	1	rc	flight		25	1	0
Boloria selene	Anne	1408293	5251056	33	72	2021-06-10	13:35:00	f	1	xM17	1	c	flight		25	1	0
Boloria selene	Anne	1407005	5250664	29	64	2021-06-10	11:54:00	f	1	xM7	1	c	flight		23	1	0
Boloria selene	Anne	1407012	5250683	35	62	2021-06-10	12:01:00	f	1	xM8	1	c	flight		24	1	0
Boloria selene	Anne	1408082	5250964	30	74	2021-06-11	13:26:00	m	3	F74	1	rc	flight		24	1	50
Boloria selene	Klara	1407948	5250981	23	60	2021-06-11	14:09:00	f	3	F80	1	rc	flight		24	1	40
Boloria selene	Laura	1408001	5250979			2021-06-11	13:46:00	m	3	F86	1	rc	flight		25	1	30
Boloria selene	Anne	1406987	5250640	39	69	2021-06-11	15:42:00	m	2	I10	1	rc	flight		24	1	0
Boloria selene	Laura	1407899	5250970			2021-06-11	13:59:00	f	1	I43	1	rc	flight		25	1	40
Boloria selene	Anne	1408254	5251053	30	32	2021-06-11	11:49:00	f	2	M10	1	rc	flight		22	1	0
Boloria selene	Laura	1408269	5251036			2021-06-11	11:40:00	f	1.5	M33	1	rc	sitting		25	0	40
Boloria selene	Laura	1407584	5250811			2021-06-11	14:37:00	f	1	M4	1	rc	sitting		25	1	40
Boloria selene	Klara	1408422	5251123	22	65	2021-06-11	11:11:00	f	1	N1	1	c	sitting		24	0	60
Boloria selene	Klara	1408076	5251015	25	67	2021-06-11	13:23:00	f	1	N11	1	c	flight		24	0	60
Boloria selene	Klara	1408037	5250957	26	64	2021-06-11	13:52:00	f	1.5	N14	1	c	flight		24	1	60
Boloria selene	Klara	1407007	5250656	22	64	2021-06-11	15:42:00	f	1	N20	1	c	flight		24	2	30
Boloria selene	Klara	1408025	5251004	25	61	2021-06-11	13:36:00	m	1.5	oH44	1	rc	flight		24	1	60	bes
Boloria selene	Klara	1406982	5250698	25	59	2021-06-11	15:38:00	f	1.5	oH53	1	rc	flight		24	1	40	bes
Boloria selene	Klara	1407927	5250892	24	60	2021-06-11	14:28:00	m	3	oJ29	1	rc	flight		24	1	40
Boloria selene	Laura	1407577	5250810			2021-06-11	14:40:00	m	2	oJ32	1	rc	flight		25	1	40
Boloria selene	Laura	1408079	5250998			2021-06-11	13:14:00	f	1.5	oJ35	1	rc	flight		25	0	60		beschädigt
Boloria selene	Anne	1407948	5250949	33	94	2021-06-11	13:57:00	f	1.5	oL31	1	rc	nectaring	Knautia	24	1	0	z1.5
Boloria selene	Klara	1407717	5250861	28	57	2021-06-11	14:44:00	m	1	oM6	1	rc	flight		24	1	40	bes
Boloria selene	Laura	1408145	5251007			2021-06-11	12:37:00	f	1	oN14	1	c	flight		25	1	40
Boloria selene	Laura	1408028	5250973			2021-06-11	13:30:00	f	1	oN23	1	c	flight		25	0	30
Boloria selene	Laura	1407826	5251017			2021-06-11	14:00:00	m	3	xF90	1	rc	flight		25	0	40
Boloria selene	Laura	1408145	5251009			2021-06-11	12:34:00	f	2	xG10	1	rc	flight		25	0	40
Boloria selene	Laura	1408299	5251057			2021-06-11	11:31:00	f	2	xI42	1	rc	flight		25	0	40
Boloria selene	Laura	1408051	5250955			2021-06-11	13:35:00	f	2	xJ22	1	rc	flight		25	1	30
Boloria selene	Klara	1407468	5250813	24	68	2021-06-11	14:52:00	m	#N/A	xJ28	1	rc	flight		24	2	20
Boloria selene	Laura	1408069	5250943			2021-06-11	13:35:00	f	1.5	xJ34	1	rc	flight		25	1	30
Boloria selene	Laura	1407604	5250829			2021-06-11	14:34:00	f	2	xK24	1	rc	flight		25	1	40
Boloria selene	Klara	1407926	5250959	22	59	2021-06-11	14:16:00	f	1	xL18	1	rc	flight		24	1	40
Boloria selene	Laura	1408086	5250995			2021-06-11	13:17:00	f	1	xL38	1	rc	sitting		25	1	60
Boloria selene	Anne	1408238	5251017	29	41	2021-06-11	12:12:00	f	1	xN19	1	c	sitting		23	1	50
Boloria selene	Anne	1407000	5250677	33	81	2021-06-11	15:39:00	f	1.5	xN40	1	c	flight		24	1	20	z1.5
Boloria selene	Laura	1408169	5251014			2021-06-14	14:50:00	f	1	H8	1	rc	flight		27	1	0
Boloria selene	Laura	1407062	5250682			2021-06-14	11:09:00	m	1.5	I10	1	rc	flight		22	1	0
Boloria selene	Laura	1407938	5250926			2021-06-14	13:17:00	f	1	N11	1	rc	sitting		22	1	0
Boloria selene	Laura	1406946	5250596			2021-06-14	10:43:00	f	1	N20	1	rc	sitting		22	0	0
Boloria selene	Laura	1408068	5250938			2021-06-14	13:28:00	f	3	oH27	1	rc	flight		22	1	0
Boloria selene	Laura	1407948	5250990			2021-06-14	12:55:00	f	2	oL28	1	rc	flight		22	1	0
Boloria selene	Laura	1407080	5250680			2021-06-14	11:15:00	f	2	oL31	1	rc	sitting		22	1	0
Boloria selene	Laura	1407911	5250847			2021-06-14	12:32:00	f	3	xJ20	1	rc	flight		22	1	0
Boloria selene	Laura	1407613	5250839			2021-06-14	11:51:00	f	3	xK3	1	rc	nectaring		22	1	0
Boloria selene	Laura	1406966	5250624			2021-06-14	10:55:00	m	1.5	xK9	1	rc	flight		22	1	0
Boloria selene	Laura	1406992	5250691			2021-06-14	11:07:00	m	1	xL37	1	rc	flight		22	1	0
Boloria selene	Klara	1408034	5250972	36	76	2021-06-15	14:30:00	f	3	F80	1	rc	nectaring	Lychnis	21	1	100
Boloria selene	Anne	1407944	5251036	34	57	2021-06-15	14:26:00	f	3	H8	1	rc	flight		21	1	100
Boloria selene	Anne	1408051	5250955	51	74	2021-06-15	14:28:00	f	2	I26	1	rc	flight		21	1	100
Boloria selene	Klara	1408286	5251020	26	56	2021-06-15	12:49:00	f	1.5	M33	1	rc	flight		21	1	100	bes
Boloria selene	Anne	1408060	5250995	32	51	2021-06-15	14:11:00	f	2	M7	1	rc	nectaring	Lychnis	21	1	100	beschädigt hf
Boloria selene	Klara	1408043	5250953	24	68	2021-06-15	14:34:00	f	3	oL28	1	rc	flight		21	1	100
Boloria selene	Klara	1408058	5250978	33	63	2021-06-15	14:10:00	f	2	oN14	1	rc	flight		21	2	100
Boloria selene	Laura	1407561	5250825			2021-06-15	15:34:00	f	3	xK3	1	rc	flight		30	1	100
Boloria selene	Anne	1408063	5250946	37	80	2021-06-15	14:36:00	f	1.5	xL18	1	rc	flight		21	1	100	z1.5
Boloria selene	Anne	1408050	5250959	29	61	2021-06-15	14:31:00	f	1.5	xP51	1	c	flight		21	1	100	z1.5
Boloria selene	Klara	1407917	5250972	24	64	2021-06-16	14:02:00	f	1.5	I26	1	rc	flight		28	2	0
Boloria selene	Anne	1408191	5251009	45	63	2021-06-16	16:05:00	f	2.5	N1	1	rc	flight		28	0	0	z2.5
Boloria selene	Anne	1408031	5250989	33	40	2021-06-16	14:33:00	f	3	N14	1	rc	flight		25	0	0
Boloria selene	Anne	1408097	5250985	30	53	2021-06-16	15:22:00	f	4	oJ22	1	rc	flight		28	0	0
Boloria selene	Anne	1407076	5250649	36	40	2021-06-16	11:37:00	f	2	oJ41	1	rc	flight		24	0	0
Boloria selene	Anne	1408119	5251021	39	64	2021-06-16	15:44:00	m	2	oK23	1	rc	nectaring	Lychnis	28	1	0
Boloria selene	Anne	1407943	5250966	26	62	2021-06-16	14:21:00	f	4	oL28	1	rc	flight		25	1	0
Boloria selene	Clara	1409850	5250361			2021-06-16	16:01:00	f	1	oQ9	1	c	flight		27	0	1
Boloria selene	Klara	1407001	5250634	32	75	2021-06-16	11:08:00	f	1.5	Q1	1	c	flight		28	2	0	bes
Boloria selene	Klara	1407038	5250677	22	60	2021-06-16	11:37:00	f	1.5	Q2	1	c	flight		28	1	0
Boloria selene	Anne	1408201	5251008	26	68	2021-06-16	16:10:00	f	4	xJ30	1	rc	flight		28	1	0
Boloria selene	Anne	1408079	5250936	34	83	2021-06-16	14:40:00	f	2	xJ33	1	rc	nectaring	Lychnis	26	0	0
Boloria selene	Klara	1406991	5250687	24	58	2021-06-16	11:28:00	f	1.5	xJ34	1	rc	flight		28	1	0
Boloria selene	Anne	1407476	5250818	62	134	2021-06-16	12:45:00	f	4	xK3	1	rc	basking in sun		24	1	0
Boloria selene	Clara					2021-06-16	11:14:00	m	2	xK9	1	rc	flight		25	0	0
Boloria selene	Klara	1407896	5250993	23	67	2021-06-16	14:10:00	f	1.5	xL29	1	rc	nectaring	Cirsium	28	1	0	bes
Boloria selene	Clara	1407095	5250685			2021-06-16	11:43:00	f	2	xL38	1	rc	flight		25	0	0
Boloria selene	Clara					2021-06-16	11:09:00	f	2	xM7	1	rc	nectaring		25	0	0
Boloria selene	Anne	1407967	5250998	25	56	2021-06-17	10:24:00	f	4	F80	1	rc	nectaring	Lychnis	23	0	0
Boloria selene	Klara	1408293	5251047	26	57	2021-06-17	13:01:00	f	1.5	M33	1	rc	sitting		29	0	10
Boloria selene	Klara	1407995	5250940	25	56	2021-06-17	10:22:00	f	1.5	M4	1	rc	flight		29	1	0
Boloria selene	Anne	1408053	5251011	33	67	2021-06-17	11:19:00	f	4	oJ35	1	rc	flight		25	0	0
Boloria selene	Anne	1408069	5250963	33	59	2021-06-17	10:57:00	f	4	oL28	1	rc	flight		25	0	0
Boloria selene	Anne	1408076	5251030	36	81	2021-06-17	11:49:00	f	2	oL3	1	rc	flight		25	0	0
Boloria selene	Anne	1408209	5251002	32	61	2021-06-17	12:07:00	f	2	oN14	1	rc	flight		29	0	0
Boloria selene	Laura	1407918	5250853			2021-06-17	10:54:00	f	2	oN23	1	rc	flight		35	0	0
Boloria selene	Anne	1408068	5250960	39	69	2021-06-17	10:59:00	f	3	xR8	1	c	flight		25	1	0
Boloria selene	Laura	1408056	5250950			2021-06-18	12:50:00	f	4	F80	1	rc	flight		35	1	10
Boloria selene	Klara	1408063	5251017	26	62	2021-06-18	12:18:00	f	3	I26	1	rc	flight		30	2	0
Boloria selene	Laura	1408113	5250991			2021-06-18	12:19:00	f	2	N14	1	rc	flight		35	2	10
Boloria selene	Laura	1408077	5250971			2021-06-18	12:39:00	f	3	oJ22	1	rc	flight		35	1	10
Boloria selene	Klara	1408090	5250959	26	60	2021-06-18	12:42:00	f	1.5	S25	1	c	flight		30	1	0
Boloria selene	Anne	1407763	5250877	33	66	2021-06-18	13:38:00	f	2	xJ34	1	rc	flight		30	1	0
Boloria selene	Laura	1408261	5251037			2021-06-18	11:27:00	f	2	xR8	1	rc	flight		35	2	10
Boloria selene	Anne	1407187	5250740	29	50	2021-06-18	14:13:00	f	1	xS30	1	c	flight		30	1	0
Boloria selene	Anne	1407069	5250647	30	54	2021-06-19	11:01:00	f	2	M7	1	rc	flight		29	1	0	HF bes
Boloria selene	Anne	1406808	5250602	24	79	2021-06-19	10:56:00	f	2	T2	1	c	flight		29	1	0
Boloria selene	Anne	1408316	5251050	33	70	2021-06-19	16:55:00	f	3	xR8	1	rc	flight		33	0	50
Boloria selene	Laura	1408064	5250944			2021-06-20	14:16:00	f	4	oJ22	1	rc	sitting		34	0	50
Boloria selene	Laura	1408060	5250944			2021-06-20	14:17:00	f	1.5	S25	1	rc	nectaring	Lychnis	34	0	50
