# Supplementary material for: Different ecological demands shape differences in population structure and behaviour among the two generations of the small pearl-bordered fritillary
Source: PeerJ. 2024 Feb 26;12:e16965. doi: 10.7717/peerj.16965 (PMC10903349; doi:10.7717/peerj.16965)
Supplement: Supplemental Information 9 — Data on the captured Boloria selene butterflies of the second generation. [file peerj-12-16965-s009.xlsx]

## Sheet: Tabelle1
species	latitude	longitude	recorder	uncertainty (m)	elevation (m)	date	time	date and time	sex	ID	capture (c), recapture (rc)	wing wear		behaviour	nectarplant	temperature [°C]	wind	coulds [%]	comments
Boloria selene	14.0826	52.5104	Laura	68	55	2021-07-11	12:18:00	2021-07-11 12:18:00	m	AI6	c	1		flight		25	1	5		1	0	1
Boloria selene	14.0806	52.5097	Klara	24	90	2021-07-12	12:23:00	2021-07-12 12:23:00	m	AJ14	c	1		flight			1	100		1	0	1
Boloria selene	14.0796	52.51	Klara	32	78	2021-07-16	14:09:00	2021-07-16 14:09:00	m	AN100	c	1		flight			1	100		1	0	3
Boloria selene	1408264	5251018	Anne	38	87	2021-07-18	11:26:00	2021-07-18 11:26:00	m	AN100	rc	1		flight		26	2	15		1	0	3
Boloria selene	1408221	5251087	Anne	34	-8	2021-07-21	10:51:00	2021-07-21 10:51:00	m	AN100	rc	1.5		flight		20	1	50	z1.5	1	0	3
Boloria selene	14.0825	52.5104	Klara	30	60	2021-07-16	14:28:00	2021-07-16 14:28:00	m	AN104	c	3		flight			1	100		1	0	1
Boloria selene	14.0826	52.5107	Klara	28	66	2021-07-16	14:32:00	2021-07-16 14:32:00	m	AN106	c	1		flight			1	100		1	0	2
Boloria selene	14.0825	52.5107	Laura	116	68	2021-07-17	12:23:00	2021-07-17 12:23:00	m	AN106	rc	1		flight		25	1	80		1	0	2
Boloria selene	14.0828	52.5104	Klara	24	53	2021-07-16	14:34:00	2021-07-16 14:34:00	f	AN107	c	1		flight			1	100		1	0	0
Boloria selene	14.0827	52.5108	Nele	49	77	2021-07-26	15:38:00	2021-07-26 15:38:00	f	AN107	rc	3		nectaring	Cirsium		1	70		1	0	0
Boloria selene	14.0824	52.5101	Laura	52	64	2021-07-17	12:44:00	2021-07-17 12:44:00	f	AO12	c	1		flight		25	1	90		1	0	0
Boloria selene	14.0822	52.5102	Laura	26	69	2021-07-17	12:50:00	2021-07-17 12:50:00	m	AO13	c	1		flight		25	1	90		1	0	1
Boloria selene	14.0815	52.5102	Laura	84	63	2021-07-17	12:56:00	2021-07-17 12:56:00	m	AO14	c	1		flight		25	2	90		1	0	1
Boloria selene	14.0778	52.5088	Laura	52	66	2021-07-17	14:29:00	2021-07-17 14:29:00	m	AO35	c	2		flight		25	2	40		1	0	2
Boloria selene	1407707	5250877	Anne	34	62	2021-07-19	10:24:00	2021-07-19 10:24:00	m	AO35	rc	2		flight		20	1	20		1	0	2
Boloria selene	14.0826	52.5104	Laura	68	62	2021-07-17	12:25:00	2021-07-17 12:25:00	m	AO5	c	1		basking in sun		25	1	80		1	0	1
Boloria selene	14.0822	52.5104	Laura	68	63	2021-07-17	12:35:00	2021-07-17 12:35:00	m	AO9	c	1		nectaring	Prunella vulgaris	25	1	90		1	0	1
Boloria selene	1408224	5251044	Anne	30	47	2021-07-18	11:35:00	2021-07-18 11:35:00	m	AP10	c	1		flight		26	2	20		1	0	1
Boloria selene	1408233	5251031	Anne	30	58	2021-07-18	11:45:00	2021-07-18 11:45:00	m	AP11	c	1		flight		25	1	10		1	0	5
Boloria selene	14.0822	52.51	Klara	23	61	2021-07-20	14:23:00	2021-07-20 14:23:00	m	AP11	rc	1		flight			1	85		1	0	5
Boloria selene	14.0822	52.5102	Laura	24	62	2021-07-24	11:50:00	2021-07-24 11:50:00	m	AP11	rc	1		flight		26	2	0		1	0	5
Boloria selene	14.0846	52.5115	Klara	34	74	2021-07-27	10:44:00	2021-07-27 10:44:00	m	AP11	rc	1.5		flight			2	1	besch	1	0	5
Boloria selene	1408238	5251025	Anne	28	84	2021-07-28	16:24:00	2021-07-28 16:24:00	m	AP11	rc	2		flight		25	0	100		1	0	5
Boloria selene	1407995	5251001	Anne	32	68	2021-07-18	12:48:00	2021-07-18 12:48:00	m	AP20	c	1		flight		26	1	40		1	0	3
Boloria selene	14.0802	52.5097	Klara	28	68	2021-07-22	14:15:00	2021-07-22 14:15:00	m	AP20	rc	1.5		flight			0	100		1	0	3
Boloria selene	1408049	5250983	Anne	35	87	2021-07-23	12:15:00	2021-07-23 12:15:00	m	AP20	rc	1.5		flight		24	1	30	z1.5	1	0	3
Boloria selene	1408030	5250914	Anne	38	84	2021-07-18	13:24:00	2021-07-18 13:24:00	m	AP25	c	1		flight		27	0	20		1	0	2
Boloria selene	14.0824	52.5101	Klara	23	87	2021-07-20	14:21:00	2021-07-20 14:21:00	m	AP25	rc	1.5		flight			1	80		1	0	2
Boloria selene	1408304	5251057	Anne	36	75	2021-07-18	11:00:00	2021-07-18 11:00:00	m	AP3	c	1		flight		25	2	15		1	0	2
Boloria selene	14.0824	52.5104	Klara	22	59	2021-07-22	15:03:00	2021-07-22 15:03:00	m	AP3	rc	1.5		flight			2	100	besch	1	0	2
Boloria selene	1407777	5250884	Anne	30	57	2021-07-18	14:17:00	2021-07-18 14:17:00	m	AP31	c	1		flight		30	1	15		1	0	2
Boloria selene	1407935	5250847	Stefanie	29	50	2021-07-22	13:37:00	2021-07-22 13:37:00	m	AP31	rc	1		flight		0				1	0	2
Boloria selene	1407684	5250869	Anne	34	56	2021-07-18	14:38:00	2021-07-18 14:38:00	m	AP36	c	1		flight		30	0	10		1	0	1
Boloria selene	1408270	5251023	Anne	31	79	2021-07-18	11:20:00	2021-07-18 11:20:00	m	AP5	c	1		nectaring	Lythrum salicaria	25	2	15		1	0	3
Boloria selene	14.0826	52.5102	Klara	24	63	2021-07-20	14:10:00	2021-07-20 14:10:00	m	AP5	rc	1.5		sitting	Labiatae		3	90		1	0	3
Boloria selene	14.0823	52.5104	Klara	23	57	2021-07-22	15:11:00	2021-07-22 15:11:00	m	AP5	rc	1.5		nectaring	Lythrum salicaria		1	100		1	0	3
Boloria selene	1408273	5251023	Anne	34	80	2021-07-18	11:22:00	2021-07-18 11:22:00	m	AP6	c	1		nectaring	Cirsium	25	0	15		1	0	1
Boloria selene	1408238	5251037	Anne	31	76	2021-07-18	11:30:00	2021-07-18 11:30:00	m	AP8	c	1.5		flight		26	1	15	z1.5	1	0	1
Boloria selene	1406948	5250669	Anne	32	57	2021-07-18	17:40:00	2021-07-18 17:40:00	m	AP89	c	1		flight		30	1	30		1	0	1
Boloria selene	1408218	5251030	Anne	28	75	2021-07-18	11:32:00	2021-07-18 11:32:00	m	AP9	c	1		flight		26	1	20		1	0	3
Boloria selene	1408248	5251051	Anne	38	62	2021-07-23	13:21:00	2021-07-23 13:21:00	m	AP9	rc	1.5		flight		24	1	50	z1.5	1	0	3
Boloria selene	14.0835	52.511	Laura	44	73	2021-07-24	11:47:00	2021-07-24 11:47:00	m	AP9	rc	1.5		flight		26	2	0		1	0	3
Boloria selene	14.0805	52.5101	Klara	31	53	2021-07-20	14:57:00	2021-07-20 14:57:00	m	AR10	c	1		flight			1	85		1	0	1
Boloria selene	14.0804	52.5097	Klara	22	80	2021-07-20	14:58:00	2021-07-20 14:58:00	m	AR11	c	1.5		flight			1	85		1	0	2
Boloria selene	1407947	5250908	Anne	29	71	2021-07-22	14:03:00	2021-07-22 14:03:00	m	AR11	rc	1		sitting		23	0	90		1	0	2
Boloria selene	14.0803	52.5097	Klara	23	55	2021-07-20	14:59:00	2021-07-20 14:59:00	m	AR12	c	1		flight			0	90		1	0	3
Boloria selene	14.0804	52.51	Klara	24	69	2021-07-22	14:29:00	2021-07-22 14:29:00	m	AR12	rc	1		sitting			1	100		1	0	3
Boloria selene	1408036	5250943	Anne	29	58	2021-07-23	11:55:00	2021-07-23 11:55:00	m	AR12	rc	1		flight		24	1	70		1	0	3
Boloria selene	14.0789	52.51	Klara	24	63	2021-07-20	15:16:00	2021-07-20 15:16:00	m	AR16	c	1		nectaring	Vicia		1	90		1	0	2
Boloria selene	1408063	5250982	Anne	26	89	2021-07-22	14:25:00	2021-07-22 14:25:00	m	AR16	rc	1		nectaring	Vicia	23	1	90		1	0	2
Boloria selene	14.0775	52.5092	Klara	26	84	2021-07-20	15:43:00	2021-07-20 15:43:00	m	AR21	c	1		nectaring	Cirsium		1	90		1	0	1
Boloria selene	14.0777	52.5088	Klara	24	71	2021-07-20	15:46:00	2021-07-20 15:46:00	m	AR22	c	1.5		flight			0	90		1	0	1
Boloria selene	14.0828	52.5103	Klara	22	64	2021-07-20	14:08:00	2021-07-20 14:08:00	m	AR3	c	1		nectaring	Lythrum salicaria		1	90		1	0	3
Boloria selene	1408249	5251117	Anne	33	63	2021-07-22	15:18:00	2021-07-22 15:18:00	m	AR3	rc	1		flight		23	1	90		1	0	3
Boloria selene	1408044	5250953	Stefanie	28	65	2021-07-23	11:43:00	2021-07-23 11:43:00	m	AR3	rc	1		flight		0				1	0	3
Boloria selene	14.0825	52.5103	Klara	26	64	2021-07-20	14:12:00	2021-07-20 14:12:00	f	AR4	c	1		flight			2	90		1	0	0
Boloria selene	1408265	5251015	Anne	25	53	2021-07-21	11:06:00	2021-07-21 11:06:00	f	AR4	rc	1		flight		20	1	80		1	0	0
Boloria selene	14.0824	52.5102	Klara	28	57	2021-07-20	14:16:00	2021-07-20 14:16:00	m	AR5	c	1		flight			2	80		1	0	3
Boloria selene	1408275	5251022	Anne	34	55	2021-07-21	11:03:00	2021-07-21 11:03:00	m	AR5	rc	1		flight		20	1	90		1	0	3
Boloria selene	14.0822	52.51	Laura	26	60	2021-07-24	11:55:00	2021-07-24 11:55:00	m	AR5	rc	1		flight		26	1	0		1	0	3
Boloria selene	14.0814	52.5101	Klara	22	61	2021-07-20	14:37:00	2021-07-20 14:37:00	m	AR7	c	1		flight			1	85		1	0	3
Boloria selene	1408006	5251004	Anne	30	59	2021-07-22	14:20:00	2021-07-22 14:20:00	m	AR7	rc	1		sitting		23	1	90		1	0	3
Boloria selene	1408054	5250981	Anne	32	84	2021-07-23	12:18:00	2021-07-23 12:18:00	m	AR7	rc	1		flight		24	1	30		1	0	3
Boloria selene	14.0806	52.5101	Klara	22	57	2021-07-20	14:44:00	2021-07-20 14:44:00	m	AR9	c	1.5		flight			1	80		1	0	2
Boloria selene	1408210	5251008	Stefanie	25	58	2021-07-21	11:12:00	2021-07-21 11:12:00	m	AR9	rc	1.5		flight		0				1	0	2
Boloria selene	1407737	5250865	Anne	33	117	2021-07-21	15:01:00	2021-07-21 15:01:00	m	AS12	c	1.5		nectaring	Lythrum salicaria	23	1	80	z1.5	1	0	2
Boloria selene	1407578	5250828	Stefanie	31	67	2021-07-22	12:43:00	2021-07-22 12:43:00	m	AS12	rc	1.5		sitting		0				1	0	2
Boloria selene	1407713	5250881	Anne	39	91	2021-07-21	15:17:00	2021-07-21 15:17:00	m	AS15	c	1		sitting		23	1	80		1	0	1
Boloria selene	1407712	5250857	Anne	26	89	2021-07-21	15:19:00	2021-07-21 15:19:00	m	AS16	c	1		sitting		23	1	70		1	0	1
Boloria selene	1408230	5251122	Stefanie	28	51	2021-07-21	10:49:00	2021-07-21 10:49:00	f	AS2	c	1.5		flight			1			1	0	0
Boloria selene	1407461	5250820	Anne	32	71	2021-07-21	15:50:00	2021-07-21 15:50:00	m	AS23	c	1.5		sitting		23	1	90	z1.5	1	0	1
Boloria selene	1407539	5250816	Anne	32	94	2021-07-21	15:53:00	2021-07-21 15:53:00	m	AS24	c	1		flight		23	1	95		1	0	1
Boloria selene	1406873	5250627	Anne	40	69	2021-07-21	17:28:00	2021-07-21 17:28:00	m	AS40	c	1		flight		23	0	50		1	0	2
Boloria selene	1407522	5250817	Stefanie	37	83	2021-07-22	12:27:00	2021-07-22 12:27:00	m	AS40	rc	1		flight		0				1	0	2
Boloria selene	1407580	5250844	Anne	43	65	2021-07-21	17:31:00	2021-07-21 17:31:00	m	AS41	c	1		flight		23	1	50		1	0	2
Boloria selene	14.0776	52.5087	Klara	22	78	2021-07-23	11:00:00	2021-07-23 11:00:00	m	AS41	rc	1.5		flight			0	40	besch	1	0	2
Boloria selene	1408002	5250901	Stefanie	29	60	2021-07-22	13:55:00	2021-07-22 13:55:00	m	AT20	c	1		sitting		0				1	0	1
Boloria selene	1408033	5250990	Stefanie	31	62	2021-07-23	12:22:00	2021-07-23 12:22:00	m	AU11	c	1		sitting		0				1	0	3
Boloria selene	14.0811	52.5097	Nele	32	92	2021-07-24	12:14:00	2021-07-24 12:14:00	m	AU11	rc	1		flight			2	0		1	0	3
Boloria selene	14.0807	52.5095	Nele	40	45	2021-07-26	14:56:00	2021-07-26 14:56:00	m	AU11	rc	1.5		flight			0	50		1	0	3
Boloria selene	1408043	5251011	Stefanie	31	75	2021-07-23	12:29:00	2021-07-23 12:29:00	m	AU12	c	1		flight		0				1	0	3
Boloria selene	14.0815	52.5101	Laura	26	58	2021-07-24	12:04:00	2021-07-24 12:04:00	m	AU12	rc	1		flight		26	1	0		1	0	3
Boloria selene	1408084	5251009	Anne	30	65	2021-07-27	11:14:00	2021-07-27 11:14:00	m	AU12	rc	1		flight		25	1	0		1	0	3
Boloria selene	1408086	5250993	Stefanie	33	62	2021-07-23	12:31:00	2021-07-23 12:31:00	m	AU13	c	1		flight		0				1	0	1
Boloria selene	1408261	5251027	Stefanie	27	63	2021-07-23	12:50:00	2021-07-23 12:50:00	m	AU15	c	1		sitting		0				1	0	2
Boloria selene	14.0785	52.5101	Klara	23	71	2021-07-30	11:45:00	2021-07-30 11:45:00	m	AU15	rc	2		flight			3	45		1	0	2
Boloria selene	1408235	5251037	Stefanie	26	50	2021-07-23	12:58:00	2021-07-23 12:58:00	m	AU16	c	1		flight		0				1	0	3
Boloria selene	14.0826	52.5103	Nele	50	62	2021-07-26	15:30:00	2021-07-26 15:30:00	m	AU16	rc	2		flight			1	60		1	0	3
Boloria selene	14.0826	52.5102	Klara	22	62	2021-07-27	10:48:00	2021-07-27 10:48:00	m	AU16	rc	1.5		flight			3	2		1	0	3
Boloria selene	1407937	5250875	Stefanie	29	71	2021-07-23	11:10:00	2021-07-23 11:10:00	m	AU4	c	1		flight		0				1	0	2
Boloria selene	14.0792	52.5086	Nele	55	70	2021-07-24	12:55:00	2021-07-24 12:55:00	m	AU4	rc	1.5		flight			2	0		1	0	2
Boloria selene	1407920	5250846	Stefanie	26	67	2021-07-23	11:39:00	2021-07-23 11:39:00	m	AU6	c	1		sitting		0				1	0	1
Boloria selene	1408040	5250954	Stefanie	28	56	2021-07-23	11:45:00	2021-07-23 11:45:00	m	AU7	c	1		flight		0				1	0	2
Boloria selene	14.081	52.5102	Nele	47	69	2021-07-26	15:17:00	2021-07-26 15:17:00	m	AU7	rc	1.5		flight			2	20		1	0	2
Boloria selene	1408009	5250967	Stefanie	25	71	2021-07-23	11:49:00	2021-07-23 11:49:00	m	AU8	c	1		flight		0				1	0	1
Boloria selene	14.0775	52.5084	Nele	47	59	2021-07-24	13:26:00	2021-07-24 13:26:00	m	AV11	c	1		flight			1	0		1	0	1
Boloria selene	14.0775	52.5084	Nele	38	59	2021-07-24	13:28:00	2021-07-24 13:28:00	m	AV12	c	1.5		flight			1	0		1	0	1
Boloria selene	14.0758	52.5084	Nele	41	71	2021-07-24	13:35:00	2021-07-24 13:35:00	m	AV13	c	1		flight			1	0		1	0	3
Boloria selene	14.0756	52.5079	Klara	24	78	2021-07-26	13:24:00	2021-07-26 13:24:00	m	AV13	rc	1.5		flight			1	10		1	0	3
Boloria selene	14.0758	52.5081	Klara	22	69	2021-07-28	14:03:00	2021-07-28 14:03:00	m	AV13	rc	1.5		flight			1	95		1	0	3
Boloria selene	14.0822	52.5101	Nele	50	67	2021-07-24	12:02:00	2021-07-24 12:02:00	f	AV3	c	1		flight			2	0		1	0	0
Boloria selene	14.0809	52.5098	Nele	37	64	2021-07-24	12:17:00	2021-07-24 12:17:00	f	AV5	c	1		flight			2	0		1	0	0
Boloria selene	14.0808	52.5097	Nele	37	46	2021-07-24	12:23:00	2021-07-24 12:23:00	f	AV6	c	1		flight			2	0		1	0	0
Boloria selene	14.07	52.5067	Nele	38	65	2021-07-26	11:27:00	2021-07-26 11:27:00	f	AW10	c	1		flight			1	5		1	0	0
Boloria selene	14.0702	52.5068	Nele	32	73	2021-07-26	11:34:00	2021-07-26 11:34:00	m	AW11	c	1.5		flight			1	3		1	0	1
Boloria selene	14.0706	52.5068	Nele	38	36	2021-07-26	11:45:00	2021-07-26 11:45:00	m	AW12	c	1		flight			2	3		1	0	1
Boloria selene	14.0732	52.5074	Nele	47	77	2021-07-26	12:50:00	2021-07-26 12:50:00	m	AW21	c	1.5		nectaring	Cirsium		1	1		1	0	2
Boloria selene	14.0735	52.5078	Klara	31	80	2021-07-28	14:38:00	2021-07-28 14:38:00	m	AW21	rc	1		sitting			1	99		1	0	2
Boloria selene	14.0758	52.5078	Nele	50	74	2021-07-26	13:19:00	2021-07-26 13:19:00	m	AW26	c	1.5		flight			0	30	besch	1	0	1
Boloria selene	14.0759	52.508	Nele	40	100	2021-07-26	13:23:00	2021-07-26 13:23:00	f	AW28	c	1		flight			1	20		1	0	0
Boloria selene	14.0755	52.508	Nele	49	99	2021-07-26	13:26:00	2021-07-26 13:26:00	m	AW29	c	1		flight			0	5		1	0	4
Boloria selene	14.0765	52.5084	Klara	26	87	2021-07-27	13:20:00	2021-07-27 13:20:00	m	AW29	rc	1.5		flight			2	35		1	0	4
Boloria selene	14.0758	52.508	Klara	24	72	2021-07-28	14:02:00	2021-07-28 14:02:00	m	AW29	rc	1.5		flight			0	95		1	0	4
Boloria selene	1407545	5250822	Anne	34	73	2021-07-29	14:01:00	2021-07-29 14:01:00	m	AW29	rc	1.5		flight		25	3	50	z1.5	1	0	4
Boloria selene	14.0758	52.5084	Nele	32	86	2021-07-26	13:28:00	2021-07-26 13:28:00	m	AW30	c	1.5		flight			2	10		1	0	1
Boloria selene	14.0769	52.5086	Nele	40	79	2021-07-26	13:45:00	2021-07-26 13:45:00	m	AW34	c	1.5		flight			1	30		1	0	3
Boloria selene	14.0773	52.5084	Klara	22	84	2021-07-27	13:01:00	2021-07-27 13:01:00	m	AW34	rc	1.5		flight			2	10		1	0	3
Boloria selene	1407715	5250867	Anne	35	58	2021-07-29	14:40:00	2021-07-29 14:40:00	m	AW34	rc	1.5		sitting		25	2	80	z1.5	1	0	3
Boloria selene	14.0773	52.5086	Nele	46	70	2021-07-26	13:55:00	2021-07-26 13:55:00	m	AW37	c	1.5		flight			1	20		1	0	1
Boloria selene	14.0773	52.5086	Nele	44	71	2021-07-26	13:56:00	2021-07-26 13:56:00	f	AW38	c	1.5		sitting			1	20		1	0	0
Boloria selene	14.0776	52.5088	Nele	37	75	2021-07-27	12:51:00	2021-07-27 12:51:00	f	AW38	rc	1.5		flight			2	5		1	0	0
Boloria selene	14.0807	52.5095	Nele	46	51	2021-07-26	14:58:00	2021-07-26 14:58:00	m	AW40	c	1.5		flight			1	60		1	0	2
Boloria selene	1408072	5251001	Anne	29	54	2021-07-27	11:35:00	2021-07-27 11:35:00	m	AW40	rc	1.5		nectaring	Cirsium	25	0	0	z1.5	1	0	2
Boloria selene	14.0805	52.5097	Nele	38	53	2021-07-26	14:59:00	2021-07-26 14:59:00	f	AW41	c	1.5		flight			2	60		1	0	0
Boloria selene	14.0806	52.5096	Nele	53	52	2021-07-26	15:00:00	2021-07-26 15:00:00	m	AW42	c	1.5		flight			1	50		1	0	1
Boloria selene	14.0805	52.5104	Nele	44	119	2021-07-26	15:06:00	2021-07-26 15:06:00	m	AW43	c	1.5		flight			1	60		1	0	2
Boloria selene	14.0808	52.5102	Klara	23	64	2021-07-27	11:13:00	2021-07-27 11:13:00	m	AW43	rc	1.5		flight			2	5	oder 49?	1	0	2
Boloria selene	14.0825	52.5103	Nele	29	43	2021-07-26	15:28:00	2021-07-26 15:28:00	m	AW44	c	1.5		flight			1	60		1	0	1
Boloria selene	14.0826	52.5104	Nele	34	56	2021-07-26	15:31:00	2021-07-26 15:31:00	f	AW45	c	1.5		flight			1	50		1	0	0
Boloria selene	14.082	52.51	Nele	34	53	2021-07-27	10:55:00	2021-07-27 10:55:00	f	AW45	rc	1.5		flight			3	1		1	0	0
Boloria selene	14.0824	52.5106	Klara	35	55	2021-07-30	10:30:00	2021-07-30 10:30:00	f	AW45	rc	1.5		flight			2	5	besch	1	0	0
Boloria selene	14.0824	52.5112	Nele	40	82	2021-07-27	10:42:00	2021-07-27 10:42:00	m	AX1	c	1.5		flight			2	0		1	0	1
Boloria selene	14.0805	52.5095	Nele	35	95	2021-07-27	11:42:00	2021-07-27 11:42:00	m	AX10	c	1.5		nectaring	Lythrum salicaria		1	10		1	0	1
Boloria selene	14.0785	52.5102	Nele	47	65	2021-07-27	11:51:00	2021-07-27 11:51:00	f	AX11	c	1		flight			2	40		1	0	0
Boloria selene	14.0792	52.5087	Nele	46	96	2021-07-27	12:12:00	2021-07-27 12:12:00	m	AX12	c	1.5		flight			3	30		1	0	3
Boloria selene	1407914	5250847	Anne	31	47	2021-07-28	14:00:00	2021-07-28 14:00:00	m	AX12	rc	1.5		interaction		25	0	80	z1.5	1	0	3
Boloria selene	14.0793	52.5085	Klara	23	56	2021-07-29	15:20:00	2021-07-29 15:20:00	m	AX12	rc	1.5		flight			2	35		1	0	3
Boloria selene	14.0795	52.5086	Nele	56	80	2021-07-27	12:14:00	2021-07-27 12:14:00	m	AX13	c	1.5		flight			1	20		1	0	2
Boloria selene	1407567	5250812	Anne	36	73	2021-07-29	14:03:00	2021-07-29 14:03:00	m	AX13	rc	1.5		flight		25	2	50	z1.5	1	0	2
Boloria selene	14.0791	52.5087	Nele	49	68	2021-07-27	12:15:00	2021-07-27 12:15:00	m	AX14	c	1.5		sitting			1	20		1	0	3
Boloria selene	1407902	5250858	Anne	40	59	2021-07-30	11:54:00	2021-07-30 11:54:00	m	AX14	rc	1.5		flight		25	3	40	z1.5	1	0	3
Boloria selene	1407997	5250931	Anne	28	61	2021-07-31	14:56:00	2021-07-31 14:56:00	m	AX14	rc	3		flight		25	4	40		1	0	3
Boloria selene	14.0777	52.5088	Nele	34	81	2021-07-27	12:55:00	2021-07-27 12:55:00	f	AX16	c	1.5		flight			2	3		1	0	0
Boloria selene	14.0771	52.5087	Nele	41	57	2021-07-27	13:06:00	2021-07-27 13:06:00	m	AX17	c	1.5		flight			3	10		1	0	2
Boloria selene	14.0773	52.5087	Klara	29	73	2021-07-28	13:31:00	2021-07-28 13:31:00	m	AX17	rc	1.5		flight			2	85	besch	1	0	2
Boloria selene	14.0771	52.5086	Nele	53	66	2021-07-27	13:12:00	2021-07-27 13:12:00	m	AX19	c	1.5		flight			3	30		1	0	2
Boloria selene	1407398	5250765	Anne	34	52	2021-07-29	12:57:00	2021-07-29 12:57:00	m	AX19	rc	1		flight		25	2	60		1	0	2
Boloria selene	14.0829	52.5105	Nele	37	81	2021-07-27	10:47:00	2021-07-27 10:47:00	m	AX2	c	1.5		flight			3	0		1	0	1
Boloria selene	14.077	52.5087	Nele	58	74	2021-07-27	13:15:00	2021-07-27 13:15:00	m	AX20	c	2		flight			3	35		1	0	1
Boloria selene	14.076	52.5083	Nele	43	75	2021-07-27	13:21:00	2021-07-27 13:21:00	m	AX21	c	1		flight			3	50		1	0	1
Boloria selene	14.0807	52.5102	Nele	40	71	2021-07-27	11:05:00	2021-07-27 11:05:00	m	AX3	c	1.5		flight			2	0		1	0	1
Boloria selene	14.0809	52.5101	Nele	52	53	2021-07-27	11:16:00	2021-07-27 11:16:00	m	AX6	c	1		flight			2	0		1	0	3
Boloria selene	1408054	5250945	Anne	32	67	2021-07-28	14:58:00	2021-07-28 14:58:00	m	AX6	rc	2		flight		25	0	100		1	0	3
Boloria selene	1408276	5251025	Anne	29	69	2021-07-30	11:08:00	2021-07-30 11:08:00	m	AX6	rc	2		flight		25	3	5		1	0	3
Boloria selene	14.08	52.5101	Nele	31	70	2021-07-27	11:24:00	2021-07-27 11:24:00	f	AX7	c	1.5		sitting			3	0		1	0	0
Boloria selene	14.08	52.5103	Nele	46	54	2021-07-27	11:28:00	2021-07-27 11:28:00	m	AX8	c	1		flight			2	5		1	0	3
Boloria selene	1408065	5250976	Anne	35	56	2021-07-28	15:28:00	2021-07-28 15:28:00	m	AX8	rc	1		flight		25	0	95		1	0	3
Boloria selene	1408088	5250962	Anne	43	47	2021-07-31	15:15:00	2021-07-31 15:15:00	m	AX8	rc	1		interaction		25	2	20		1	0	3
Boloria selene	14.0775	52.5089	Klara	23	75	2021-07-30	12:13:00	2021-07-30 12:13:00	f	BA10	c	1		nectaring	Prunella vulgaris		2	60		1	0	0
Boloria selene	14.0823	52.51	Klara	26	59	2021-07-30	10:49:00	2021-07-30 10:49:00	f	BA2	c	1.5		flight			2	20		1	0	0
Boloria selene	14.0785	52.51	Klara	24	65	2021-07-30	11:33:00	2021-07-30 11:33:00	m	BA6	c	1		flight			3	35		1	0	1
Boloria selene	14.0781	52.51	Klara	22	81	2021-07-30	11:38:00	2021-07-30 11:38:00	f	BA7	c	1.5		flight			2	40		1	0	0
Boloria selene	14.0824	52.5114	Klara	24	55	2021-08-02	15:38:00	2021-08-02 15:38:00	f	BA7	rc	3		flight			3	90		1	0	0
Boloria selene	1406933	5250532	Anne	29	70	2021-07-31	12:04:00	2021-07-31 12:04:00	f	BB10	c	1		flight		25	2	40		1	0	0
Boloria selene	1407304	5250756	Anne	37	73	2021-07-31	12:55:00	2021-07-31 12:55:00	f	BB17	c	1		flight		25	2	40		1	0	0
Boloria selene	1407317	5250763	Anne	28	69	2021-07-31	12:59:00	2021-07-31 12:59:00	m	BB18	c	1		flight		25	2	50		1	0	1
Boloria selene	1407554	5250828	Anne	32	64	2021-07-31	13:40:00	2021-07-31 13:40:00	m	BB28	c	1		sitting		25	1	60		1	0	1
Boloria selene	1407573	5250816	Anne	29	65	2021-07-31	13:51:00	2021-07-31 13:51:00	f	BB30	c	1		interaction		25	3	30		1	0	0
Boloria selene	14.0756	52.5082	Klara	24	75	2021-08-02	12:42:00	2021-08-02 12:42:00	f	BB30	rc	1.5		nectaring	Eupatorium cannabinum		3	90		1	0	0
Boloria selene	14.0757	52.5082	Klara	23	75	2021-08-03	12:51:00	2021-08-03 12:51:00	f	BB30	rc	1.5		nectaring	Lythrum salicaria		0	40		1	0	0
Boloria selene	14.0758	52.508	Klara	22	58	2021-08-06	13:40:00	2021-08-06 13:40:00	f	BB30	rc	1.5		nectaring	Achillea ptarmica		0	35		1	0	0
Boloria selene	14.0799	52.5101	Klara	22	53	2021-08-07	13:44:00	2021-08-07 13:44:00	f	BB30	rc	1.5		nectaring	Cirsium		0	95		1	0	0
Boloria selene	14.0808	52.5101	Klara	23	61	2021-08-09	13:30:00	2021-08-09 13:30:00	f	BB30	rc	1.5		nectaring	Achillea millefolium agg		2	40		1	0	0
Boloria selene	1407694	5250859	Anne	31	75	2021-07-31	14:13:00	2021-07-31 14:13:00	f	BB32	c	1		flight		25	2	20		1	0	0
Boloria selene	1407717	5250863	Anne	30	68	2021-07-31	14:17:00	2021-07-31 14:17:00	m	BB33	c	1.5		flight		25	2	20	z1.5	1	0	1
Boloria selene	1407730	5250867	Anne	28	80	2021-07-31	14:22:00	2021-07-31 14:22:00	f	BB34	c	1.5		sitting		25	2	40	z1.5	1	0	0
Boloria selene	1407927	5250876	Anne	31	65	2021-07-31	15:13:00	2021-07-31 15:13:00	f	BB37	c	1		interaction		25	2	20		1	0	0
Boloria selene	1408258	5251014	Anne	40	49	2021-08-05	11:30:00	2021-08-05 11:30:00	f	BF7	c	1		basking in sun		22	0	0		1	0	0
Boloria selene	1408300	5251021	Anne	26	46	2021-08-05	12:02:00	2021-08-05 12:02:00	f	BF9	c	1		nectaring	Lythrum salicaria	22	1	80		1	0	0
Boloria selene	14.0801	52.5098	Laura	44	65	2021-07-13	15:30:00	2021-07-13 15:30:00	m	OAK7	c	1		flight		29	1	15		1	0	1
Boloria selene	14.0789	52.5099	Laura	32	58	2021-07-15	15:07:00	2021-07-15 15:07:00	m	OAM76	c	1		flight		28	0	100		1	0	1
Boloria selene	14.0827	52.5101	Laura	32	62	2021-07-15	15:12:00	2021-07-15 15:12:00	m	OAM77	c	1		nectaring	Lythrum salicaria	28	1	75		1	0	1
Boloria selene	14.0827	52.5103	Laura	24	68	2021-07-15	15:14:00	2021-07-15 15:14:00	m	OAM78	c	1		flight		28	1	75		1	0	5
Boloria selene	1408274	5251040	Anne	38	72	2021-07-18	11:10:00	2021-07-18 11:10:00	m	OAM78	rc	1.5		flight		25	2	20	z1.5	1	0	5
Boloria selene	14.0824	52.5102	Klara	29	62	2021-07-20	14:19:00	2021-07-20 14:19:00	m	OAM78	rc	1.5		nectaring	Labiatae		1	90		1	0	5
Boloria selene	1408097	5251013	Anne	33	68	2021-07-23	12:41:00	2021-07-23 12:41:00	m	OAM78	rc	1.5		flight		24	1	80	z1.5	1	0	5
Boloria selene	14.0822	52.5102	Laura	24	69	2021-07-24	11:48:00	2021-07-24 11:48:00	m	OAM78	rc	2		flight		26	2	0		1	0	5
Boloria selene	14.083	52.5106	Laura	24	62	2021-07-15	15:24:00	2021-07-15 15:24:00	m	OAM82	c	1		flight		28	2	50		1	0	2
Boloria selene	14.0845	52.5115	Laura	116	63	2021-07-17	12:01:00	2021-07-17 12:01:00	m	OAM82	rc	1		flight		24	1	90		1	0	2
Boloria selene	14.0711	52.5067	Klara	32	78	2021-07-22	11:28:00	2021-07-22 11:28:00	m	OAT17	c	1		flight			1	50		1	0	1
Boloria selene	14.0757	52.5081	Klara	24	77	2021-07-22	12:30:00	2021-07-22 12:30:00	m	OAT31	c	1		nectaring	Cirsium		1	95	besch	1	0	1
Boloria selene	14.0757	52.5081	Klara	32	76	2021-07-22	12:42:00	2021-07-22 12:42:00	f	OAT35	c	1		nectaring	Cirsium		1	70		1	0	0
Boloria selene	14.0748	52.5082	Klara	24	86	2021-07-26	13:15:00	2021-07-26 13:15:00	f	OAT35	rc	1.5		flight			1	20		1	0	0
Boloria selene	14.0749	52.5081	Klara	34	59	2021-07-28	14:23:00	2021-07-28 14:23:00	f	OAT35	rc	1.5		nectaring	Eupatorium cannabinum		0	96	besch	1	0	0
Boloria selene	14.0755	52.5083	Klara	33	65	2021-08-03	12:59:00	2021-08-03 12:59:00	f	OAT35	rc	1.5		nectaring	Eupatorium cannabinum		2	40		1	0	0
Boloria selene	14.0765	52.5086	Klara	24	76	2021-07-22	12:54:00	2021-07-22 12:54:00	m	OAT38	c	1		flight			1	85		1	0	2
Boloria selene	1407697	5250851	Anne	32	94	2021-07-26	13:53:00	2021-07-26 13:53:00	m	OAT38	rc	1.5		flight		25	0	0	z1.5	1	0	2
Boloria selene	14.0795	52.5086	Klara	32	63	2021-07-22	13:51:00	2021-07-22 13:51:00	m	OAT42	c	1		nectaring	Lythrum salicaria		1	95		1	0	1
Boloria selene	14.0782	52.5103	Klara	29	86	2021-07-22	13:58:00	2021-07-22 13:58:00	m	OAT44	c	1		sitting			0	99		1	0	5
Boloria selene	14.0801	52.5097	Laura	32	60	2021-07-24	12:31:00	2021-07-24 12:31:00	m	OAT44	rc	1		flight		26	1	0		1	0	5
Boloria selene	1407838	5250997	Anne	35	20	2021-07-26	14:53:00	2021-07-26 14:53:00	m	OAT44	rc	1		flight		25	0	30		1	0	5
Boloria selene	14.0805	52.5095	Klara	24	73	2021-07-27	11:45:00	2021-07-27 11:45:00	m	OAT44	rc	1.5		sitting			1	30	besch	1	0	5
Boloria selene	1407858	5251003	Anne	35	82	2021-07-28	14:29:00	2021-07-28 14:29:00	m	OAT44	rc	3.5		sitting		25	0	90	z3.5	1	0	5
Boloria selene	14.0785	52.5101	Klara	23	70	2021-07-22	14:00:00	2021-07-22 14:00:00	m	OAT45	c	1		sitting			0	100		1	0	3
Boloria selene	1407808	5251010	Anne	29	48	2021-07-23	11:43:00	2021-07-23 11:43:00	m	OAT45	rc	1		flight		24	1	60		1	0	3
Boloria selene	14.0786	52.5101	Laura	28	65	2021-07-24	12:33:00	2021-07-24 12:33:00	m	OAT45	rc	1		flight		26	1	0		1	0	3
Boloria selene	14.0786	52.5101	Klara	24	90	2021-07-22	14:10:00	2021-07-22 14:10:00	m	OAT46	c	1		flight			0	100		1	0	3
Boloria selene	1408034	5250943	Anne	30	60	2021-07-23	11:50:00	2021-07-23 11:50:00	m	OAT46	rc	1		nectaring	Lythrum salicaria	24	1	40		1	0	3
Boloria selene	1408028	5250964	Anne	26	66	2021-07-26	15:04:00	2021-07-26 15:04:00	m	OAT46	rc	1		flight		25	0	20		1	0	3
Boloria selene	14.0811	52.51	Klara	22	66	2021-07-22	14:32:00	2021-07-22 14:32:00	m	OAT48	c	1		flight			0	100		1	0	4
Boloria selene	1408090	5250948	Stefanie	28	61	2021-07-23	11:41:00	2021-07-23 11:41:00	m	OAT48	rc	1		sitting		0				1	0	4
Boloria selene	14.0805	52.5098	Klara	24	64	2021-07-26	15:06:00	2021-07-26 15:06:00	m	OAT48	rc	1.5		flight			0	40		1	0	4
Boloria selene	14.081	52.5096	Klara	22	68	2021-07-27	11:26:00	2021-07-27 11:26:00	m	OAT48	rc	1.5		flight			2	5		1	0	4
Boloria selene	14.0826	52.5101	Klara	23	64	2021-07-22	14:56:00	2021-07-22 14:56:00	m	OAT50	c	1.5		sitting			1	100	besch	1	0	1
Boloria selene	14.0824	52.5104	Klara	22	62	2021-07-22	15:01:00	2021-07-22 15:01:00	m	OAT51	c	1.5		flight			1	100		1	0	2
Boloria selene	14.0821	52.5101	Laura	52	68	2021-07-24	11:58:00	2021-07-24 11:58:00	m	OAT51	rc	1		flight		26	1	0		1	0	2
Boloria selene	14.0824	52.5104	Klara	26	71	2021-07-22	15:06:00	2021-07-22 15:06:00	m	OAT52	c	1		flight			2	100		1	0	2
Boloria selene	1408254	5251012	Anne	28	67	2021-07-23	13:14:00	2021-07-23 13:14:00	m	OAT52	rc	1		flight		24	1	50		1	0	2
Boloria selene	14.0699	52.5068	Klara	32	59	2021-07-23	13:07:00	2021-07-23 13:07:00	m	OAU28	c	1		flight			2	40		1	0	2
Boloria selene	14.0705	52.5068	Nele	52	26	2021-07-26	11:42:00	2021-07-26 11:42:00	m	OAU28	rc	1.5		nectaring	Cirsium		2	3		1	0	2
Boloria selene	14.0774	52.5088	Nele	32	49	2021-07-23	11:02:00	2021-07-23 11:02:00	f	OAU3	c	1		flight			1	40		1	0	0
Boloria selene	14.0776	52.5089	Nele	38	70	2021-07-23	11:09:00	2021-07-23 11:09:00	m	OAU4	c	2		sitting			0	50		1	0	1
Boloria selene	14.0764	52.5085	Klara	30	71	2021-07-23	11:23:00	2021-07-23 11:23:00	m	OAU7	c	1		flight			1	65		1	0	3
Boloria selene	14.0759	52.5083	Laura	68	62	2021-07-24	13:29:00	2021-07-24 13:29:00	m	OAU7	rc	1		nectaring	Eupatorium cannabinum	26	1	0		1	0	3
Boloria selene	1407564	5250814	Anne	26	73	2021-07-26	13:40:00	2021-07-26 13:40:00	m	OAU7	rc	1		flight		25	0	0	besch	1	0	3
Boloria selene	14.077	52.5086	Laura	44	68	2021-07-24	13:17:00	2021-07-24 13:17:00	m	OAV10	c	1		flight		26	2	0		1	0	3
Boloria selene	14.0769	52.5085	Nele	49	78	2021-07-26	13:39:00	2021-07-26 13:39:00	m	OAV10	rc	1		flight			2	15		1	0	3
Boloria selene	14.0776	52.5088	Nele	62	77	2021-07-27	12:53:00	2021-07-27 12:53:00	m	OAV10	rc	1.5		flight			1	3		1	0	3
Boloria selene	14.0758	52.5084	Laura	36	69	2021-07-24	13:32:00	2021-07-24 13:32:00	m	OAV12	c	1		interaction		26	1	0		1	0	2
Boloria selene	1407090	5250677	Anne	32	65	2021-07-26	12:01:00	2021-07-26 12:01:00	m	OAV12	rc	1		flight		23	1	0		1	0	2
Boloria selene	14.0756	52.5082	Laura	24	71	2021-07-24	13:33:00	2021-07-24 13:33:00	m	OAV13	c	1		interaction		26	1	0		1	0	2
Boloria selene	14.0764	52.5085	Nele	46	53	2021-07-26	13:31:00	2021-07-26 13:31:00	m	OAV13	rc	1		flight			2	9		1	0	2
Boloria selene	14.0758	52.5081	Laura	52	67	2021-07-24	13:39:00	2021-07-24 13:39:00	f	OAV14	c	1		flight		26	1	0		1	0	0
Boloria selene	14.0758	52.5082	Klara	40	64	2021-07-26	13:19:00	2021-07-26 13:19:00	f	OAV14	rc	1		nectaring	Lythrum salicaria		0	10		1	0	0
Boloria selene	14.0759	52.5081	Klara	30	67	2021-07-28	14:01:00	2021-07-28 14:01:00	f	OAV14	rc	1		flight			0	95		1	0	0
Boloria selene	1407570	5250812	Anne	36	72	2021-07-29	14:17:00	2021-07-29 14:17:00	f	OAV14	rc	1		flight		25	2	50		1	0	0
Boloria selene	1407335	5250779	Anne	30	101	2021-08-02	13:04:00	2021-08-02 13:04:00	f	OAV14	rc	2		flight		20	0	60		1	0	0
Boloria selene	14.0755	52.5082	Klara	24	60	2021-08-06	13:44:00	2021-08-06 13:44:00	f	OAV14	rc	1.5		flight			0	35	besch	1	0	0
Boloria selene	14.0818	52.51	Laura	24	64	2021-07-24	12:00:00	2021-07-24 12:00:00	m	OAV2	c	1		flight		26	1	0		1	0	2
Boloria selene	1406783	5250562	Stefanie	20	54	2021-07-29	10:35:00	2021-07-29 10:35:00	m	OAV2	rc	1.5		flight		1				1	0	2
Boloria selene	14.0703	52.507	Laura	24	54	2021-07-24	14:32:00	2021-07-24 14:32:00	f	OAV24	c	1		flight		26	2	15		1	0	0
Boloria selene	14.0704	52.507	Laura	24	56	2021-07-24	14:34:00	2021-07-24 14:34:00	m	OAV25	c	1		nectaring	Eupatorium cannabinum	26	1	15		1	0	4
Boloria selene	1407004	5250668	Anne	35	75	2021-07-26	11:32:00	2021-07-26 11:32:00	m	OAV25	rc	1		flight		23	0	0		1	0	4
Boloria selene	14.0715	52.5067	Klara	24	65	2021-07-27	14:22:00	2021-07-27 14:22:00	m	OAV25	rc	1.5		flight			3	80		1	0	4
Boloria selene	1407412	5250778	Anne	33	65	2021-07-29	13:03:00	2021-07-29 13:03:00	m	OAV25	rc	2.5		sitting		25	2	80	z2.5	1	0	4
Boloria selene	14.0712	52.5067	Laura	84	61	2021-07-24	14:48:00	2021-07-24 14:48:00	f	OAV27	c	1		flight		26	1	15		1	0	0
Boloria selene	14.068	52.5058	Laura	26	56	2021-07-24	15:12:00	2021-07-24 15:12:00	m	OAV32	c	1		flight		26	2	15		1	0	1
Boloria selene	14.0807	52.51	Laura	28	60	2021-07-24	12:13:00	2021-07-24 12:13:00	f	OAV4	c	1		flight		26	2	0		1	0	0
Boloria selene	1407905	5250981	Anne	32	50	2021-08-03	14:56:00	2021-08-03 14:56:00	f	OAV4	rc	1.5		flight		23	0	10	z1.5	1	0	0
Boloria selene	14.0785	52.5101	Laura	24	68	2021-07-24	12:32:00	2021-07-24 12:32:00	m	OAV6	c	1		flight		26	1	0		1	0	2
Boloria selene	1407853	5251022	Anne	28	60	2021-07-26	14:52:00	2021-07-26 14:52:00	m	OAV6	rc	2		flight		25	0	20		1	0	2
Boloria selene	14.0777	52.5094	Laura	32	80	2021-07-24	13:16:00	2021-07-24 13:16:00	m	OAV9	c	1		flight		26	2	0		1	0	3
Boloria selene	1407639	5250851	Anne	31	64	2021-07-26	13:49:00	2021-07-26 13:49:00	m	OAV9	rc	1.5		flight		25	0	0	z1.5	1	0	3
Boloria selene	14.0766	52.5085	Klara	24	58	2021-07-28	13:52:00	2021-07-28 13:52:00	m	OAV9	rc	1.5		flight			2	90		1	0	3
Boloria selene	14.0701	52.5066	Klara	24	64	2021-07-26	11:36:00	2021-07-26 11:36:00	m	OAW19	c	1		flight			1	5		1	0	1
Boloria selene	14.0709	52.5066	Klara	26	70	2021-07-26	12:02:00	2021-07-26 12:02:00	m	OAW21	c	1		flight			1	5		1	0	2
Boloria selene	1407034	5250671	Anne	25	84	2021-07-29	11:36:00	2021-07-29 11:36:00	m	OAW21	rc	1.5		flight		25	3	80	z1.5	1	0	2
Boloria selene	14.0714	52.5072	Klara	30	77	2021-07-26	12:33:00	2021-07-26 12:33:00	m	OAW28	c	1		flight			2	5		1	0	4
Boloria selene	1407372	5250777	Anne	33	67	2021-07-29	12:55:00	2021-07-29 12:55:00	m	OAW28	rc	1		flight		25	1	60		1	0	4
Boloria selene	1407359	5250767	Anne	39	70	2021-07-31	13:01:00	2021-07-31 13:01:00	m	OAW28	rc	1		interaction		25	2	30		1	0	4
Boloria selene	1407364	5250765	Anne	26	70	2021-08-02	12:59:00	2021-08-02 12:59:00	m	OAW28	rc	1.5		flight		20	0	70	z1.5	1	0	4
Boloria selene	14.0755	52.5082	Klara	33	85	2021-07-26	13:17:00	2021-07-26 13:17:00	m	OAW41	c	1		flight			0	20		1	0	1
Boloria selene	14.0753	52.5081	Klara	24	68	2021-07-26	13:21:00	2021-07-26 13:21:00	m	OAW42	c	1		flight			1	10		1	0	2
Boloria selene	1407569	5250811	Anne	47	73	2021-07-29	14:15:00	2021-07-29 14:15:00	m	OAW42	rc	1.5		flight		25	2	50	z1.5	1	0	2
Boloria selene	14.0755	52.5082	Klara	38	69	2021-07-26	13:29:00	2021-07-26 13:29:00	f	OAW44	c	1		flight			1	15		1	0	0
Boloria selene	14.0761	52.5083	Klara	24	58	2021-07-26	13:31:00	2021-07-26 13:31:00	m	OAW45	c	1.5		flight			2	35		1	0	1
Boloria selene	14.0761	52.5084	Klara	32	70	2021-07-26	13:45:00	2021-07-26 13:45:00	m	OAW49	c	1.5		flight			1	20		1	0	1
Boloria selene	14.0761	52.5083	Klara	24	78	2021-07-26	13:50:00	2021-07-26 13:50:00	f	OAW50	c	1		interaction			1	20		1	0	0
Boloria selene	14.0771	52.5086	Klara	24	76	2021-07-26	13:51:00	2021-07-26 13:51:00	m	OAW51	c	1		interaction			1	20		1	0	2
Boloria selene	14.0775	52.5087	Klara	24	75	2021-07-27	12:59:00	2021-07-27 12:59:00	m	OAW51	rc	1.5		flight			2	10		1	0	2
Boloria selene	14.0765	52.5083	Klara	44	70	2021-07-26	13:55:00	2021-07-26 13:55:00	m	OAW52	c	1		flight			1	20		1	0	3
Boloria selene	14.0776	52.5088	Klara	26	69	2021-07-28	13:28:00	2021-07-28 13:28:00	m	OAW52	rc	1.5		flight			2	80		1	0	3
Boloria selene	14.0775	52.5089	Klara	24	68	2021-07-30	12:17:00	2021-07-30 12:17:00	m	OAW52	rc	1.5		flight			3	90		1	0	3
Boloria selene	14.0778	52.5088	Klara	24	57	2021-07-26	14:05:00	2021-07-26 14:05:00	f	OAW55	c	1		nectaring	Cirsium		1	30		1	0	0
Boloria selene	14.0793	52.5085	Klara	22	60	2021-07-26	14:33:00	2021-07-26 14:33:00	m	OAW58	c	1.5		flight			2	30		1	0	1
Boloria selene	14.0802	52.5095	Klara	30	59	2021-07-26	14:54:00	2021-07-26 14:54:00	m	OAW62	c	1		flight			2	30		1	0	2
Boloria selene	14.0798	52.51	Klara	24	64	2021-07-27	11:37:00	2021-07-27 11:37:00	m	OAW62	rc	1.5		flight			0	20		1	0	2
Boloria selene	14.0804	52.5095	Klara	22	68	2021-07-26	15:03:00	2021-07-26 15:03:00	m	OAW63	c	1.5		flight			0	40		1	0	1
Boloria selene	14.0821	52.5101	Klara	23	50	2021-07-26	15:28:00	2021-07-26 15:28:00	f	OAW64	c	1.5		nectaring	Lythrum salicaria		0	30		1	0	0
Boloria selene	14.079	52.5086	Nele	47	73	2021-07-27	12:20:00	2021-07-27 12:20:00	f	OAW64	rc	2		flight			1	10		1	0	0
Boloria selene	14.0827	52.5101	Klara	26	74	2021-07-26	15:45:00	2021-07-26 15:45:00	m	OAW67	c	1		flight			0	70		1	0	1
Boloria selene	14.0828	52.5104	Klara	22	73	2021-07-26	16:05:00	2021-07-26 16:05:00	m	OAW68	c	1		flight			0	70		1	0	2
Boloria selene	1408170	5250989	Anne	30	67	2021-08-03	12:31:00	2021-08-03 12:31:00	m	OAW68	rc	2		flight		22	0	0		1	0	2
Boloria selene	14.0793	52.5087	Klara	23	66	2021-07-27	12:07:00	2021-07-27 12:07:00	f	OAX10	c	1		nectaring			2	10	xaw32	1	0	0
Boloria selene	1407918	5250851	Anne	30	75	2021-07-28	14:09:00	2021-07-28 14:09:00	f	OAX10	rc	1		nectaring	Lythrum salicaria	25	1	85		1	0	0
Boloria selene	14.0791	52.5084	Klara	31	76	2021-07-27	12:14:00	2021-07-27 12:14:00	f	OAX11	c	1		nectaring	Cirsium		3	35		1	0	0
Boloria selene	14.0794	52.5087	Klara	29	78	2021-07-30	11:50:00	2021-07-30 11:50:00	f	OAX11	rc	1		flight			2	40		1	0	0
Boloria selene	14.0767	52.5085	Klara	31	73	2021-07-27	13:15:00	2021-07-27 13:15:00	f	OAX16	c	1.5		flight			2	25		1	0	0
Boloria selene	14.0758	52.5081	Klara	30	82	2021-07-27	13:26:00	2021-07-27 13:26:00	m	OAX18	c	1		flight			1	40		1	0	2
Boloria selene	14.0772	52.5088	Klara	30	63	2021-08-03	12:26:00	2021-08-03 12:26:00	m	OAX18	rc	1.5		flight			2	10	besch	1	0	2
Boloria selene	14.0728	52.5074	Klara	24	52	2021-07-27	14:11:00	2021-07-27 14:11:00	m	OAX27	c	1		flight			2	65		1	0	1
Boloria selene	14.0824	52.51	Klara	30	62	2021-07-27	11:07:00	2021-07-27 11:07:00	m	OAX3	c	1		flight			3	5		1	0	1
Boloria selene	14.0698	52.5077	Klara	36	90	2021-07-27	14:49:00	2021-07-27 14:49:00	m	OAX33	c	1		flight			2	90		1	0	1
Boloria selene	14.081	52.5097	Klara	30	69	2021-07-27	11:24:00	2021-07-27 11:24:00	m	OAX4	c	1		flight			2	5	besch	1	0	3
Boloria selene	1408062	5250979	Anne	31	56	2021-07-28	15:32:00	2021-07-28 15:32:00	m	OAX4	rc	1		interaction		25	0	100		1	0	3
Boloria selene	14.0804	52.5095	Klara	26	54	2021-07-29	15:42:00	2021-07-29 15:42:00	m	OAX4	rc	1.5		flight			2	15	besch	1	0	3
Boloria selene	14.0804	52.5096	Klara	24	55	2021-07-27	11:40:00	2021-07-27 11:40:00	f	OAX6	c	1.5		flight			1	25		1	0	0
Boloria selene	1407566	5250811	Anne	28	74	2021-07-29	14:14:00	2021-07-29 14:14:00	f	OAX6	rc	3		basking in sun		25	2	50		1	0	0
Boloria selene	14.0802	52.5089	Klara	24	78	2021-07-27	12:05:00	2021-07-27 12:05:00	m	OAX9	c	1.5		flight			1	10	besch	1	0	4
Boloria selene	1407810	5251013	Anne	30	46	2021-07-28	14:26:00	2021-07-28 14:26:00	m	OAX9	rc	3		flight		25	0	90		1	0	4
Boloria selene	14.0784	52.5101	Klara	26	85	2021-07-29	15:13:00	2021-07-29 15:13:00	m	OAX9	rc	1.5		flight			2	45	besch	1	0	4
Boloria selene	14.0808	52.5096	Klara	24	70	2021-07-30	11:29:00	2021-07-30 11:29:00	m	OAX9	rc	1.5		flight			2	35	besch	1	0	4
Boloria selene	14.0774	52.5089	Klara	62	58	2021-07-28	13:25:00	2021-07-28 13:25:00	f	OAY1	c	1.5		flight			1	80		1	0	0
Boloria selene	14.0698	52.5075	Klara	26	64	2021-07-28	15:17:00	2021-07-28 15:17:00	m	OAY17	c	1		flight			1	100	besch	1	0	2
Boloria selene	14.0691	52.5058	Klara	28	72	2021-07-29	11:07:00	2021-07-29 11:07:00	m	OAY17	rc	1.5		flight			2	90	besch	1	0	2
Boloria selene	14.0765	52.5085	Klara	22	63	2021-07-28	13:57:00	2021-07-28 13:57:00	f	OAY4	c	1		nectaring	Lythrum salicaria		1	95		1	0	0
Boloria selene	1407571	5250817	Anne	29	65	2021-07-31	13:48:00	2021-07-31 13:48:00	f	OAY4	rc	1		flight		25	2	40		1	0	0
Boloria selene	14.076	52.5081	Klara	22	58	2021-07-28	14:00:00	2021-07-28 14:00:00	f	OAY5	c	1		nectaring	Vicia		1	95		1	0	0
Boloria selene	14.083	52.5116	Klara	24	57	2021-07-29	15:10:00	2021-07-29 15:10:00	f	OAY5	rc	1.5		flight			3	30		1	0	0
Boloria selene	14.0806	52.51	Klara	24	54	2021-07-29	15:56:00	2021-07-29 15:56:00	m	OAZ7	c	1.5		flight			4	25		1	0	1
Boloria selene	14.0793	52.5085	Klara	29	56	2021-08-02	13:26:00	2021-08-02 13:26:00	f	OBC10	c	1		flight			1	90		1	0	0
Boloria selene	14.0784	52.5101	Klara	22	75	2021-08-02	14:30:00	2021-08-02 14:30:00	f	OBC13	c	1.5		sitting			3	20		1	0	0
Boloria selene	1408248	5251026	Anne	40	77	2021-08-03	12:20:00	2021-08-03 12:20:00	f	OBC13	rc	1.5		flight		21	0	10	z1.5	1	0	0
Boloria selene	14.0807	52.5097	Klara	24	63	2021-08-02	14:39:00	2021-08-02 14:39:00	f	OBC14	c	1		nectaring	Lythrum salicaria		3	40		1	0	0
Boloria selene	1408086	5251023	Anne	29	80	2021-08-03	13:22:00	2021-08-03 13:22:00	f	OBC14	rc	1.5		flight		22	0	50	z1.5	1	0	0
Boloria selene	14.0811	52.51	Klara	22	61	2021-08-02	14:45:00	2021-08-02 14:45:00	f	OBC15	c	1.5		flight			4	40		1	0	0
Boloria selene	1408155	5251015	Anne	31	87	2021-08-03	12:28:00	2021-08-03 12:28:00	f	OBC15	rc	1		sitting		21	0	0		1	0	0
Boloria selene	1408237	5251012	Anne	26	66	2021-08-05	11:26:00	2021-08-05 11:26:00	f	OBC15	rc	1.5		nectaring	Lythrum salicaria	22	1	5	z1.5	1	0	0
Boloria selene	14.0815	52.5101	Klara	23	68	2021-08-02	14:49:00	2021-08-02 14:49:00	f	OBC16	c	1		flight			3	50		1	0	0
Boloria selene	14.0826	52.5101	Klara	22	61	2021-08-02	14:57:00	2021-08-02 14:57:00	f	OBC17	c	1.5		sitting			3	50		1	0	0
Boloria selene	14.0827	52.5101	Klara	22	68	2021-08-02	15:03:00	2021-08-02 15:03:00	m	OBC18	c	1.5		flight			3	60		1	0	2
Boloria selene	14.0817	52.5104	Klara	22	65	2021-08-06	15:38:00	2021-08-06 15:38:00	m	OBC18	rc	1.5		flight			1	50		1	0	2
Boloria selene	14.0756	52.5083	Klara	23	58	2021-08-02	12:51:00	2021-08-02 12:51:00	f	OBC4	c	1.5		flight			1	70	besch	1	0	0
Boloria selene	14.0832	52.5116	Klara	26	57	2021-08-03	12:20:00	2021-08-03 12:20:00	f	OBC4	rc	1.5		flight			2	5	besch	1	0	0
Boloria selene	1407727	5250855	Anne	31	79	2021-08-04	14:01:00	2021-08-04 14:01:00	f	OBC4	rc	2		flight		22	1	60		1	0	0
Boloria selene	14.0771	52.5085	Klara	24	58	2021-08-02	13:00:00	2021-08-02 13:00:00	m	OBC6	c	1.5		flight			2	80		1	0	1
Boloria selene	14.0773	52.5088	Klara	30	55	2021-08-02	13:08:00	2021-08-02 13:08:00	f	OBC7	c	1		flight			2	80		1	0	0
Boloria selene	14.0774	52.5088	Klara	24	70	2021-08-02	13:13:00	2021-08-02 13:13:00	f	OBC8	c	1		nectaring	Lythrum salicaria		1	90		1	0	0
Boloria selene	14.0773	52.5088	Klara	22	63	2021-08-02	13:18:00	2021-08-02 13:18:00	f	OBC9	c	1.5		nectaring	Achillea millefolium agg		3	80		1	0	0
Boloria selene	14.0732	52.5076	Klara	30	64	2021-08-03	14:01:00	2021-08-03 14:01:00	f	OBD19	c	1.5		nectaring	Lythrum salicaria		0	50	besch	1	0	0
Boloria selene	14.0756	52.5082	Klara	22	69	2021-08-06	13:41:00	2021-08-06 13:41:00	f	OBD19	rc	1.5		nectaring	Cirsium		0	35	besch	1	0	0
Boloria selene	14.076	52.5083	Klara	24	74	2021-08-03	12:36:00	2021-08-03 12:36:00	m	OBD4	c	1.5		flight			1	10		1	0	1
Boloria selene	14.0703	52.5068	Klara	30	48	2021-08-03	15:53:00	2021-08-03 15:53:00	f	OBD40	c	1		nectaring	Daucus carota		2	30		1	0	0
Boloria selene	14.0714	52.5068	Klara	24	59	2021-08-04	15:29:00	2021-08-04 15:29:00	f	OBD40	rc	1		nectaring	Cirsium		2	20		1	0	0
Boloria selene	14.0832	52.5108	Klara	23	66	2021-08-07	12:31:00	2021-08-07 12:31:00	f	OBD40	rc	1		nectaring	Lythrum salicaria		3	25		1	0	0
Boloria selene	14.0759	52.5081	Klara	24	66	2021-08-03	12:39:00	2021-08-03 12:39:00	f	OBD5	c	1		flight			0	30	wellig	1	0	0
Boloria selene	1407611	5250838	Anne	33	51	2021-08-05	14:54:00	2021-08-05 14:54:00	f	OBD5	rc	1		nectaring	Eupatorium cannabinum	23	1	90		1	0	0
Boloria selene	14.0756	52.5082	Klara	28	55	2021-08-03	12:48:00	2021-08-03 12:48:00	f	OBD7	c	1		sitting			1	40		1	0	0
Boloria selene	14.0757	52.5082	Klara	38	66	2021-08-03	12:50:00	2021-08-03 12:50:00	f	OBD8	c	1		sitting			0	40		1	0	0
Boloria selene	14.0724	52.5075	Klara	24	66	2021-08-04	16:05:00	2021-08-04 16:05:00	f	OBE31	c	1		nectaring	Thymus serpyllum		0	70		1	0	0
Boloria selene	1407738	5250874	Anne	35	72	2021-08-05	14:43:00	2021-08-05 14:43:00	f	OBE31	rc	1.5		flight		23	0	90	z1.5	1	0	0
Boloria selene	14.0757	52.5081	Klara	23	76	2021-08-04	16:30:00	2021-08-04 16:30:00	f	OBE36	c	1		flight			1	60		1	0	0
Boloria selene	1407604	5250834	Anne	35	62	2021-08-05	14:56:00	2021-08-05 14:56:00	f	OBE36	rc	1		sitting		23	0	90		1	0	0
Boloria selene	14.0734	52.5078	Klara	29	69	2021-08-06	13:13:00	2021-08-06 13:13:00	f	OBG22	c	1		nectaring	Thymus serpyllum		1	40		1	0	0
Boloria selene	14.0807	52.5097	Klara	24	67	2021-08-06	15:15:00	2021-08-06 15:15:00	f	OBG35	c	1		flight			1	70		1	0	0
Boloria selene	14.0826	52.51	Klara	24	62	2021-08-06	15:43:00	2021-08-06 15:43:00	f	OBG36	c	1		nectaring	Cirsium		0	50		1	0	0
Boloria selene	14.0824	52.5101	Klara	22	60	2021-08-06	15:54:00	2021-08-06 15:54:00	m	OBG37	c	1		flight			1	70		1	0	1
Boloria selene	14.0839	52.5115	Klara	40	68	2021-08-07	11:58:00	2021-08-07 11:58:00	f	OBH1	c	1.5		flight			0	70	besch	1	0	0
Boloria selene	14.0776	52.5089	Klara	26	53	2021-08-07	15:02:00	2021-08-07 15:02:00	f	OBH14	c	1		nectaring	Lythrum salicaria		2	80	besch	1	0	0
Boloria selene	14.0785	52.5101	Klara	24	48	2021-08-07	14:00:00	2021-08-07 14:00:00	f	OBH8	c	1		flight			0	85		1	0	0
Boloria selene	14.084	52.5111	Klara	28	59	2021-08-12	10:08:00	2021-08-12 10:08:00	f	OBK2	c	1.5		sitting			1	1		1	0	0
Boloria selene	14.0734	52.5078	Klara	24	76	2021-08-13	12:31:00	2021-08-13 12:31:00	f	OBK2	rc	1.5		nectaring	Achillea ptarmica		1	5		1	0	0
Boloria selene	14.0774	52.5089	Klara	36	47	2021-08-13	13:18:00	2021-08-13 13:18:00	f	OBL31	c	2		sitting			3	10		1	0	0
Boloria selene	1407704	5250857	Anne	33	58	2021-07-19	10:22:00	2021-07-19 10:22:00	m	XAQ1	c	1		flight		20	1	20		1	0	3
Boloria selene	14.0769	52.5088	Klara	32	98	2021-07-22	12:58:00	2021-07-22 12:58:00	m	XAQ1	rc	1		flight			1	100		1	0	3
Boloria selene	14.0765	52.5086	Nele	40	32	2021-07-24	13:32:00	2021-07-24 13:32:00	m	XAQ1	rc	1.5		flight			2	0		1	0	3
Boloria selene	1408241	5251028	Anne	28	91	2021-07-19	12:07:00	2021-07-19 12:07:00	m	XAQ12	c	1		flight		20	2	100		1	0	3
Boloria selene	1408251	5251024	Stefanie	30	67	2021-07-23	12:56:00	2021-07-23 12:56:00	m	XAQ12	rc	1.5		flight		24	1	20		1	0	3
Boloria selene	1408284	5251054	Anne	34	65	2021-07-26	15:55:00	2021-07-26 15:55:00	m	XAQ12	rc	1.5		flight		26	0	30	z1.5 besch	1	0	3
Boloria selene	1406954	5250700	Anne	28	72	2021-07-20	11:51:00	2021-07-20 11:51:00	f	XAR16	c	1		flight		22	2	30		1	0	0
Boloria selene	1407038	5250692	Anne	29	65	2021-07-20	11:56:00	2021-07-20 11:56:00	m	XAR17	c	1.5		flight		22	1	30	z1.5	1	0	1
Boloria selene	1407586	5250799	Anne	37	52	2021-07-20	14:09:00	2021-07-20 14:09:00	m	XAR41	c	1		flight		23	1	80		1	0	3
Boloria selene	1407573	5250811	Stefanie	26	65	2021-07-22	12:28:00	2021-07-22 12:28:00	m	XAR41	rc	1		flight		0				1	0	3
Boloria selene	14.0763	52.5082	Klara	22	75	2021-07-23	11:29:00	2021-07-23 11:29:00	m	XAR41	rc	1.5		nectaring	Lythrum salicaria		0	70		1	0	3
Boloria selene	1408436	5251143	Anne	37	57	2021-07-21	10:27:00	2021-07-21 10:27:00	m	XAS2	c	1		sitting		20	1	30		1	0	2
Boloria selene	1408103	5251012	Anne	31	67	2021-07-23	12:42:00	2021-07-23 12:42:00	m	XAS2	rc	1		flight		24	1	80		1	0	2
Boloria selene	1408252	5251009	Anne	25	70	2021-07-21	11:33:00	2021-07-21 11:33:00	m	XAS7	c	1		flight		20	1	100		1	0	2
Boloria selene	14.0821	52.5101	Laura	24	72	2021-07-24	11:56:00	2021-07-24 11:56:00	m	XAS7	rc	1		flight		26	1	0		1	0	2
Boloria selene	1407555	5250820	Anne	37	82	2021-07-22	12:34:00	2021-07-22 12:34:00	m	XAT19	c	1		flight		23	1	70		1	0	1
Boloria selene	1407554	5250820	Anne	28	80	2021-07-22	12:37:00	2021-07-22 12:37:00	m	XAT20	c	1		sitting		23	1	70		1	0	1
Boloria selene	1407565	5250827	Anne	31	73	2021-07-22	12:49:00	2021-07-22 12:49:00	m	XAT22	c	1		sitting		23	1	70		1	0	3
Boloria selene	14.0775	52.5088	Nele	46	37	2021-07-23	11:04:00	2021-07-23 11:04:00	m	XAT22	rc	1		flight			1	40		1	0	3
Boloria selene	1407935	5250856	Anne	30	64	2021-07-27	12:47:00	2021-07-27 12:47:00	m	XAT22	rc	3		flight		25	1	0		1	0	3
Boloria selene	1407666	5250874	Anne	29	46	2021-07-22	13:02:00	2021-07-22 13:02:00	m	XAT24	c	1.5		sitting		23	0	90	z1.5	1	0	2
Boloria selene	14.0757	52.5081	Klara	22	58	2021-07-27	13:27:00	2021-07-27 13:27:00	m	XAT24	rc	1.5		flight			0	45		1	0	2
Boloria selene	1407925	5250880	Anne	29	71	2021-07-22	13:48:00	2021-07-22 13:48:00	m	XAT27	c	1		sitting		23	1	90		1	0	3
Boloria selene	1407963	5250884	Anne	35	101	2021-07-27	12:10:00	2021-07-27 12:10:00	m	XAT27	rc	1.5		flight		25	1	10	z1.5	1	0	3
Boloria selene	1407937	5250844	Anne	32	77	2021-07-30	11:53:00	2021-07-30 11:53:00	m	XAT27	rc	3.5		flight		25	4	40	z3.5	1	0	3
Boloria selene	1408074	5250970	Anne	26	72	2021-07-22	14:23:00	2021-07-22 14:23:00	m	XAT30	c	1		sitting		23	1	90		1	0	2
Boloria selene	1408069	5250976	Anne	29	68	2021-07-23	12:21:00	2021-07-23 12:21:00	m	XAT30	rc	1		flight		24	0	40		1	0	2
Boloria selene	1408124	5251015	Anne	31	37	2021-07-22	14:40:00	2021-07-22 14:40:00	m	XAT32	c	1		flight		23	1	90		1	0	2
Boloria selene	1408045	5251002	Anne	38	71	2021-07-23	12:13:00	2021-07-23 12:13:00	m	XAT32	rc	1		nectaring	Ranunculus	24	1	30		1	0	2
Boloria selene	1408125	5251020	Anne	34	63	2021-07-22	14:49:00	2021-07-22 14:49:00	m	XAT33	c	1		sitting		23	1	90		1	0	2
Boloria selene	1408187	5250951	Anne	30	-44	2021-07-23	12:53:00	2021-07-23 12:53:00	m	XAT33	rc	1		nectaring	Lythrum salicaria	24	0	80		1	0	2
Boloria selene	1408255	5251001	Anne	31	47	2021-07-22	14:58:00	2021-07-22 14:58:00	f	XAT34	c	1		sitting		23	1	90		1	0	0
Boloria selene	1408244	5251007	Anne	26	49	2021-07-22	15:00:00	2021-07-22 15:00:00	f	XAT35	c	1		sitting		23	1	90		1	0	0
Boloria selene	1406965	5250756	Anne	29	30	2021-07-22	11:34:00	2021-07-22 11:34:00	f	XAT8	c	1		sitting		21	2	40		1	0	0
Boloria selene	14.0706	52.5068	Klara	23	67	2021-07-23	12:59:00	2021-07-23 12:59:00	f	XAT8	rc	1		flight			1	45		1	0	0
Boloria selene	14.0713	52.5073	Laura	116	48	2021-07-24	14:31:00	2021-07-24 14:31:00	f	XAT8	rc	1		flight		26	1	15		1	0	0
Boloria selene	14.0706	52.5067	Klara	23	69	2021-07-28	15:20:00	2021-07-28 15:20:00	f	XAT8	rc	1.5		flight			2	100	besch	1	0	0
Boloria selene	1407827	5251021	Anne	24	72	2021-07-23	11:49:00	2021-07-23 11:49:00	m	XAU13	c	1		nectaring	Lythrum salicaria	24	1	50		1	0	3
Boloria selene	14.0797	52.5092	Klara	32	69	2021-07-29	15:39:00	2021-07-29 15:39:00	m	XAU13	rc	1.5		flight			2	20		1	0	3
Boloria selene	1408094	5250964	Anne	28	92	2021-07-30	11:09:00	2021-07-30 11:09:00	m	XAU13	rc	2		flight		25	3	5		1	0	3
Boloria selene	1408005	5250986	Anne	26	69	2021-07-23	12:03:00	2021-07-23 12:03:00	m	XAU14	c	1		flight		24	1	50		1	0	3
Boloria selene	14.0824	52.51	Laura	24	65	2021-07-24	11:54:00	2021-07-24 11:54:00	m	XAU14	rc	1		flight		26	1	0		1	0	3
Boloria selene	1408089	5250985	Anne	34	106	2021-07-28	15:38:00	2021-07-28 15:38:00	m	XAU14	rc	1.5		flight		25	0	90	z1.5	1	0	3
Boloria selene	1408118	5251000	Anne	32	59	2021-07-23	12:37:00	2021-07-23 12:37:00	m	XAU16	c	1.5		flight		24	1	80	z1.5	1	0	3
Boloria selene	1408067	5250949	Anne	30	59	2021-07-26	15:12:00	2021-07-26 15:12:00	m	XAU16	rc	2		flight		25	0	20		1	0	3
Boloria selene	14.0803	52.5103	Nele	35	51	2021-07-27	11:24:00	2021-07-27 11:24:00	m	XAU16	rc	1.5		flight			3	0	besch	1	0	3
Boloria selene	1408111	5251013	Anne	28	68	2021-07-23	12:52:00	2021-07-23 12:52:00	m	XAU17	c	1.5		flight		24	1	50	z1.5	1	0	2
Boloria selene	14.0807	52.5097	Laura	68	64	2021-07-24	12:14:00	2021-07-24 12:14:00	m	XAU17	rc	1.5		flight		26	1	0		1	0	2
Boloria selene	1408217	5251006	Anne	38	78	2021-07-23	12:58:00	2021-07-23 12:58:00	m	XAU18	c	1.5		sitting		24	1	50	z1.5	1	0	4
Boloria selene	14.0805	52.5098	Klara	22	78	2021-07-26	15:23:00	2021-07-26 15:23:00	m	XAU18	rc	1.5		flight			0	30		1	0	4
Boloria selene	14.082	52.5099	Nele	35	53	2021-07-27	10:53:00	2021-07-27 10:53:00	m	XAU18	rc	2		flight			2	0		1	0	4
Boloria selene	1408232	5251009	Anne	40	69	2021-07-28	16:19:00	2021-07-28 16:19:00	m	XAU18	rc	2		sitting		25	0	100		1	0	4
Boloria selene	1408227	5250997	Anne	35	47	2021-07-23	13:06:00	2021-07-23 13:06:00	m	XAU19	c	1		flight		24	1	50		1	0	1
Boloria selene	1408251	5251031	Anne	36	48	2021-07-23	13:09:00	2021-07-23 13:09:00	f	XAU20	c	1		flight		24	1	30		1	0	0
Boloria selene	1408042	5250943	Anne	34	61	2021-07-27	11:44:00	2021-07-27 11:44:00	f	XAU20	rc	1.5		flight		25	2	15	z1.5	1	0	0
Boloria selene	14.0825	52.51	Klara	23	68	2021-07-29	16:12:00	2021-07-29 16:12:00	f	XAU20	rc	1.5		flight			2	20		1	0	0
Boloria selene	1408243	5251032	Anne	29	61	2021-07-23	13:11:00	2021-07-23 13:11:00	m	XAU21	c	1		flight		24	1	20		1	0	1
Boloria selene	1408251	5251051	Anne	32	59	2021-07-23	13:17:00	2021-07-23 13:17:00	m	XAU22	c	1		flight		24	1	30		1	0	4
Boloria selene	14.0806	52.51	Nele	34	83	2021-07-26	15:11:00	2021-07-26 15:11:00	m	XAU22	rc	1.5		flight			1	30		1	0	4
Boloria selene	14.0826	52.5101	Klara	30	64	2021-07-29	16:23:00	2021-07-29 16:23:00	m	XAU22	rc	1.5		nectaring	Melampyrum		3	70		1	0	4
Boloria selene	1408296	5251095	Anne	28	70	2021-07-30	10:36:00	2021-07-30 10:36:00	m	XAU22	rc	1.5		flight		25	1	5	z1.5	1	0	4
Boloria selene	1407917	5250850	Anne	28	68	2021-07-23	10:56:00	2021-07-23 10:56:00	m	XAU5	c	1		flight		24	1	50		1	0	1
Boloria selene	1408000	5250881	Anne	25	71	2021-07-23	11:13:00	2021-07-23 11:13:00	f	XAU7	c	1		flight		24	1	60		1	0	0
Boloria selene	14.0791	52.5087	Klara	22	58	2021-07-26	14:35:00	2021-07-26 14:35:00	f	XAU7	rc	1.5		flight			1	30	besch	1	0	0
Boloria selene	14.0823	52.5107	Klara	23	57	2021-07-30	10:32:00	2021-07-30 10:32:00	f	XAU7	rc	1.5		flight			3	10		1	0	0
Boloria selene	1407357	5250767	Anne	32	94	2021-07-26	12:55:00	2021-07-26 12:55:00	m	XAW18	c	1		flight		25	0	0		1	0	1
Boloria selene	1407589	5250794	Anne	31	73	2021-07-26	13:29:00	2021-07-26 13:29:00	f	XAW24	c	1		flight		25	0	0		1	0	0
Boloria selene	1407569	5250811	Anne	33	76	2021-07-29	14:04:00	2021-07-29 14:04:00	f	XAW24	rc	1		flight		25	2	50		1	0	0
Boloria selene	1407589	5250810	Anne	25	62	2021-07-26	13:30:00	2021-07-26 13:30:00	m	XAW25	c	1		flight		25	0	0		1	0	2
Boloria selene	1407567	5250811	Anne	30	75	2021-07-29	14:09:00	2021-07-29 14:09:00	m	XAW25	rc	2		flight		25	2	20		1	0	2
Boloria selene	1407550	5250815	Anne	32	68	2021-07-26	13:32:00	2021-07-26 13:32:00	m	XAW26	c	1		flight		25	0	50		1	0	3
Boloria selene	14.0761	52.5081	Klara	26	78	2021-07-27	13:24:00	2021-07-27 13:24:00	m	XAW26	rc	1.5		flight			1	40		1	0	3
Boloria selene	14.0757	52.5084	Klara	31	64	2021-07-28	14:14:00	2021-07-28 14:14:00	m	XAW26	rc	1.5		flight			2	95		1	0	3
Boloria selene	1407616	5250819	Anne	32	66	2021-07-26	13:34:00	2021-07-26 13:34:00	m	XAW27	c	1.5		flight		25	0	20	z1.5	1	0	1
Boloria selene	1407554	5250820	Anne	28	53	2021-07-26	13:36:00	2021-07-26 13:36:00	m	XAW28	c	1		flight		25	0	0		1	0	2
Boloria selene	14.0756	52.5081	Nele	44	59	2021-07-27	13:24:00	2021-07-27 13:24:00	m	XAW28	rc	1.5		flight			1	60		1	0	2
Boloria selene	1407578	5250807	Anne	30	88	2021-07-26	13:37:00	2021-07-26 13:37:00	m	XAW29	c	1		flight		25	0	0		1	0	1
Boloria selene	1407616	5250843	Anne	28	74	2021-07-26	13:47:00	2021-07-26 13:47:00	m	XAW31	c	1		sitting		25	0	0		1	0	2
Boloria selene	1407757	5250872	Anne	40	64	2021-07-29	14:54:00	2021-07-29 14:54:00	m	XAW31	rc	1		nectaring		25	2	50		1	0	2
Boloria selene	1407696	5250847	Anne	33	91	2021-07-26	13:51:00	2021-07-26 13:51:00	m	XAW32	c	1		flight		25	0	0		1	0	3
Boloria selene	14.0793	52.5087	Klara	22	69	2021-07-27	12:05:00	2021-07-27 12:05:00	m	XAW32	rc	1.5		nectaring			2	10	mit oAX10	1	0	3		10
Boloria selene	14.0792	52.5086	Klara	24	64	2021-07-30	11:58:00	2021-07-30 11:58:00	m	XAW32	rc	1.5		flight			3	40		1	0	3
Boloria selene	1407720	5250831	Anne	36	88	2021-07-26	13:59:00	2021-07-26 13:59:00	m	XAW33	c	1.5		flight		25	0	0	z1.5	1	0	2
Boloria selene	14.0775	52.5087	Klara	24	64	2021-07-28	13:27:00	2021-07-28 13:27:00	m	XAW33	rc	1.5		flight			1	85		1	0	2
Boloria selene	1407733	5250845	Anne	31	79	2021-07-26	14:03:00	2021-07-26 14:03:00	m	XAW34	c	1		flight		25	0	0	besch Hf	1	0	1
Boloria selene	1407745	5250929	Anne	29	73	2021-07-26	14:28:00	2021-07-26 14:28:00	m	XAW37	c	1		flight		25	0	50		1	0	1
Boloria selene	1407915	5250861	Anne	29	60	2021-07-26	14:30:00	2021-07-26 14:30:00	f	XAW38	c	1		flight		25	0	0		1	0	0
Boloria selene	1407964	5250871	Anne	30	63	2021-07-26	14:50:00	2021-07-26 14:50:00	m	XAW40	c	1		flight		25	0	50		1	0	1
Boloria selene	1407839	5251003	Anne	33	38	2021-07-26	14:56:00	2021-07-26 14:56:00	m	XAW41	c	1		flight		25	0	0		1	0	1
Boloria selene	1407905	5250971	Anne	31	64	2021-07-26	15:03:00	2021-07-26 15:03:00	m	XAW43	c	1		flight		25	0	20		1	0	3
Boloria selene	14.0807	52.5097	Nele	35	64	2021-07-27	11:33:00	2021-07-27 11:33:00	m	XAW43	rc	1.5		sitting			3	5		1	0	3
Boloria selene	14.0807	52.5094	Klara	24	74	2021-07-29	15:43:00	2021-07-29 15:43:00	m	XAW43	rc	1.5		flight			2	15	besch	1	0	3
Boloria selene	1408035	5250949	Anne	30	66	2021-07-26	15:08:00	2021-07-26 15:08:00	m	XAW44	c	1		flight		25	0	20	besch	1	0	1
Boloria selene	1408069	5250948	Anne	28	61	2021-07-26	15:10:00	2021-07-26 15:10:00	m	XAW45	c	1		flight		25	1	30		1	0	2
Boloria selene	14.0811	52.5099	Nele	32	74	2021-07-27	11:17:00	2021-07-27 11:17:00	m	XAW45	rc	1.5		flight			2	0		1	0	2
Boloria selene	1408000	5250969	Anne	33	92	2021-07-26	15:15:00	2021-07-26 15:15:00	f	XAW46	c	1		nectaring	Lythrum salicaria	26	0	20	besch	1	0	0
Boloria selene	1408016	5250984	Anne	34	68	2021-07-26	15:19:00	2021-07-26 15:19:00	m	XAW47	c	1		flight		25	0	20		1	0	1
Boloria selene	1408050	5251008	Anne	36	89	2021-07-26	15:28:00	2021-07-26 15:28:00	m	XAW49	c	1		nectaring	Cirsium	26	0	20		1	0	1
Boloria selene	1408287	5251036	Anne	35	44	2021-07-26	15:43:00	2021-07-26 15:43:00	m	XAW52	c	1		interaction (with aglaja)		26	0	20		1	0	1
Boloria selene	1408270	5251037	Anne	38	83	2021-07-26	15:50:00	2021-07-26 15:50:00	f	XAW53	c	1		flight		26	0	30		1	0	0
Boloria selene	14.0828	52.5104	Klara	24	76	2021-07-30	10:35:00	2021-07-30 10:35:00	f	XAW53	rc	1.5		flight			2	10	besch	1	0	0
Boloria selene	1406950	5250688	Anne	37	89	2021-07-26	11:27:00	2021-07-26 11:27:00	m	XAW6	c	1		flight		23	0	0		1	0	1
Boloria selene	1407003	5250672	Anne	29	73	2021-07-26	11:30:00	2021-07-26 11:30:00	f	XAW7	c	1.5		sitting		23	0	0	z1.5	1	0	0
Boloria selene	1407018	5250707	Anne	33	76	2021-07-26	11:53:00	2021-07-26 11:53:00	f	XAW8	c	1		sitting		23	1	0		1	0	0
Boloria selene	1407907	5250877	Anne	35	96	2021-07-27	12:12:00	2021-07-27 12:12:00	f	XAX11	c	1		flight		25	1	10		1	0	0
Boloria selene	14.0782	52.5101	Klara	24	59	2021-07-29	15:20:00	2021-07-29 15:20:00	f	XAX11	rc	1.5		flight			3	30		1	0	0
Boloria selene	1407922	5250849	Anne	33	66	2021-07-30	11:56:00	2021-07-30 11:56:00	f	XAX11	rc	1.5		nectaring	Vicia	25	3	40	z1.5	1	0	0
Boloria selene	1407763	5250884	Anne	34	94	2021-07-27	12:54:00	2021-07-27 12:54:00	m	XAX12	c	1		flight		25	2	15		1	0	1
Boloria selene	1407759	5250879	Anne	24	78	2021-07-27	13:01:00	2021-07-27 13:01:00	m	XAX13	c	1		flight		25	1	30		1	0	3
Boloria selene	1408069	5251007	Anne	36	75	2021-07-28	15:51:00	2021-07-28 15:51:00	m	XAX13	rc	1		flight		25	1	80		1	0	3
Boloria selene	14.0809	52.5098	Klara	32	71	2021-07-29	15:55:00	2021-07-29 15:55:00	m	XAX13	rc	1.5		flight			3	30		1	0	3
Boloria selene	1407701	5250860	Anne	37	79	2021-07-27	13:07:00	2021-07-27 13:07:00	m	XAX14	c	1.5		flight		25	2	25	z1.5	1	0	2
Boloria selene	14.0792	52.5084	Klara	23	70	2021-08-02	13:32:00	2021-08-02 13:32:00	m	XAX14	rc	1.5		flight			1	85		1	0	2
Boloria selene	1407630	5250828	Anne	31	58	2021-07-27	13:19:00	2021-07-27 13:19:00	f	XAX15	c	3.5		flight		25	1	30	z3.5 besch	1	0	0
Boloria selene	1407542	5250818	Anne	30	96	2021-07-27	13:32:00	2021-07-27 13:32:00	f	XAX17	c	1		sitting		25	0	10		1	0	0
Boloria selene	1408446	5251105	Anne	30	105	2021-07-27	10:44:00	2021-07-27 10:44:00	f	XAX2	c	1		nectaring	Lythrum salicaria	25	1	0		1	0	0
Boloria selene	1408150	5251028	Anne	30	64	2021-07-28	16:09:00	2021-07-28 16:09:00	f	XAX2	rc	1		flight		25	0	90		1	0	0
Boloria selene	1408234	5251002	Anne	39	54	2021-07-31	15:43:00	2021-07-31 15:43:00	f	XAX2	rc	3		flight		25	4	40		1	0	0
Boloria selene	1408205	5251026	Anne	33	62	2021-08-03	12:26:00	2021-08-03 12:26:00	f	XAX2	rc	2.5		flight		21	0	0	z2.5 besch	1	0	0
Boloria selene	1408249	5251078	Anne	34	57	2021-08-05	11:06:00	2021-08-05 11:06:00	f	XAX2	rc	4		flight		22	0	0		1	0	0
Boloria selene	1408217	5250996	Anne	30	91	2021-07-27	10:49:00	2021-07-27 10:49:00	f	XAX3	c	1		nectaring	Lythrum salicaria	25	1	0		1	0	0
Boloria selene	1408212	5251003	Anne	37	59	2021-07-31	15:36:00	2021-07-31 15:36:00	f	XAX3	rc	1.5		flight		25	3	40	z1.5	1	0	0
Boloria selene	1408069	5251011	Anne	31	87	2021-07-27	11:12:00	2021-07-27 11:12:00	f	XAX6	c	1		sitting		25	1	0		1	0	0
Boloria selene	1408061	5251012	Anne	30	88	2021-07-28	15:47:00	2021-07-28 15:47:00	f	XAX6	rc	1		flight		25	0	90		1	0	0
Boloria selene	1408082	5250990	Anne	25	70	2021-07-27	11:19:00	2021-07-27 11:19:00	m	XAX7	c	1		flight		25	1	0		1	0	4
Boloria selene	1408024	5250976	Anne	31	70	2021-07-28	14:56:00	2021-07-28 14:56:00	m	XAX7	rc	1.5		flight		25	0	100	z1.5	1	0	4
Boloria selene	14.08	52.5101	Klara	26	62	2021-07-29	15:51:00	2021-07-29 15:51:00	m	XAX7	rc	1.5		flight			2	30		1	0	4
Boloria selene	1408079	5250962	Anne	32	65	2021-07-30	11:11:00	2021-07-30 11:11:00	m	XAX7	rc	2		flight		25	4	5		1	0	4
Boloria selene	1408030	5250907	Anne	29	78	2021-07-27	11:53:00	2021-07-27 11:53:00	f	XAX8	c	1		nectaring	Lythrum salicaria	25	0	10		1	0	0
Boloria selene	1408053	5250964	Anne	30	63	2021-07-28	15:06:00	2021-07-28 15:06:00	m	XAY10	c	1		flight		25	0	90		1	0	1
Boloria selene	1407965	5251038	Anne	38	62	2021-07-28	15:26:00	2021-07-28 15:26:00	f	XAY13	c	1		nectaring	Lythrum salicaria	25	0	95		1	0	0
Boloria selene	14.0803	52.51	Klara	23	71	2021-07-29	16:00:00	2021-07-29 16:00:00	f	XAY13	rc	1		flight			4	30		1	0	0
Boloria selene	1408244	5251003	Anne	30	67	2021-08-04	16:36:00	2021-08-04 16:36:00	f	XAY13	rc	1.5		flight		22	1	50	z1.5	1	0	0
Boloria selene	1408065	5250978	Anne	35	58	2021-07-28	15:30:00	2021-07-28 15:30:00	f	XAY14	c	1		interaction		25	1	100		1	0	0
Boloria selene	1408088	5250979	Anne	31	70	2021-07-28	15:41:00	2021-07-28 15:41:00	m	XAY15	c	1		flight		25	0	90		1	0	1
Boloria selene	1408208	5251011	Anne	31	56	2021-07-28	16:13:00	2021-07-28 16:13:00	f	XAY16	c	2		nectaring	Cirsium	25	1	90		1	0	0
Boloria selene	1408231	5251006	Anne	31	64	2021-07-28	16:18:00	2021-07-28 16:18:00	f	XAY17	c	1		flight		25	1	100		1	0	0
Boloria selene	14.0822	52.5101	Konsti	22	50	2021-08-07	12:53:00	2021-08-07 12:53:00	f	XAY17	rc	2		flight			1	20		1	0	0
Boloria selene	1408233	5251011	Anne	29	68	2021-07-28	16:21:00	2021-07-28 16:21:00	f	XAY18	c	1		nectaring	Lythrum salicaria	25	0	100		1	0	0
Boloria selene	1407835	5251017	Anne	34	62	2021-07-28	14:28:00	2021-07-28 14:28:00	m	XAY5	c	1		flight		25	0	80		1	0	2
Boloria selene	14.0785	52.51	Klara	24	65	2021-07-30	11:30:00	2021-07-30 11:30:00	m	XAY5	rc	1.5		flight			1	35		1	0	2
Boloria selene	1407849	5251008	Anne	29	100	2021-07-28	14:33:00	2021-07-28 14:33:00	f	XAY6	c	1		nectaring	Lythrum salicaria	25	0	90		1	0	0
Boloria selene	14.0784	52.5102	Klara	24	83	2021-07-30	11:39:00	2021-07-30 11:39:00	f	XAY6	rc	1		flight			3	35		1	0	0
Boloria selene	1407878	5250993	Anne	39	70	2021-07-31	10:38:00	2021-07-31 10:38:00	f	XAY6	rc	1		basking in sun		24	2	30		1	0	0
Boloria selene	1407850	5251004	Anne	33	56	2021-08-03	14:53:00	2021-08-03 14:53:00	f	XAY6	rc	1.5		flight		23	0	10	z1.5	1	0	0
Boloria selene	1408027	5250906	Anne	35	72	2021-07-28	14:47:00	2021-07-28 14:47:00	m	XAY7	c	1.5		flight		25	0	90	z1.5	1	0	2
Boloria selene	14.0793	52.5087	Klara	26	63	2021-07-30	11:53:00	2021-07-30 11:53:00	m	XAY7	rc	1.5		flight			2	30	besch	1	0	2
Boloria selene	1407998	5250966	Anne	34	84	2021-07-28	14:53:00	2021-07-28 14:53:00	f	XAY8	c	1		sitting		25	1	100		1	0	0
Boloria selene	1408037	5250968	Anne	45	90	2021-07-28	15:00:00	2021-07-28 15:00:00	f	XAY9	c	1		basking in sun		25	1	90		1	0	0
Boloria selene	1407726	5250868	Anne	30	55	2021-07-29	14:36:00	2021-07-29 14:36:00	f	XAZ15	c	1		sitting		25	2	60	besch	1	0	0
Boloria selene	1407736	5250862	Anne	30	51	2021-07-29	14:50:00	2021-07-29 14:50:00	f	XAZ16	c	1		nectaring	Lythrum salicaria	25	2	50		1	0	0
Boloria selene	1407745	5250895	Anne	30	34	2021-07-29	14:53:00	2021-07-29 14:53:00	f	XAZ17	c	1		nectaring		25	2	50		1	0	0
Boloria selene	1406816	5250557	Anne	29	138	2021-07-29	11:04:00	2021-07-29 11:04:00	m	XAZ5	c	2		nectaring	Cirsium	25	0	80		1	0	1
Boloria selene	1406983	5250680	Anne	37	100	2021-07-29	11:24:00	2021-07-29 11:24:00	m	XAZ7	c	1		sitting		25	2	70		1	0	1
Boloria selene	1408070	5250970	Anne	28	49	2021-07-30	11:22:00	2021-07-30 11:22:00	m	XBA1	c	1.5		flight		25	3	40	z1.5	1	0	1
Boloria selene	1407934	5250846	Anne	25	70	2021-07-30	11:59:00	2021-07-30 11:59:00	f	XBA3	c	1		flight		25	3	40		1	0	0
Boloria selene	1407917	5250857	Anne	29	73	2021-07-31	15:01:00	2021-07-31 15:01:00	f	XBA3	rc	1		nectaring	Lythrum salicaria	25	2	20		1	0	0
Boloria selene	1407715	5250925	Anne	30	50	2021-07-30	12:19:00	2021-07-30 12:19:00	f	XBA7	c	1		nectaring	Cirsium	25	4	60	besch	1	0	0
Boloria selene	1407383	5250780	Anne	32	76	2021-08-02	13:12:00	2021-08-02 13:12:00	f	XBC7	c	1		nectaring	Menta arvense	20	1	60		1	0	0
Boloria selene	1407332	5250757	Anne	29	39	2021-08-02	13:18:00	2021-08-02 13:18:00	m	XBC8	c	1		sitting		20	2	90	besch	1	0	1
Boloria selene	1407907	5250813	Anne	25	-11	2021-08-03	14:09:00	2021-08-03 14:09:00	f	XBD16	c	1		nectaring	Lythrum salicaria	22	0	30		1	0	0
Boloria selene	1407938	5250853	Anne	28	61	2021-08-03	14:22:00	2021-08-03 14:22:00	f	XBD19	c	1		flight		22	0	10		1	0	0
Boloria selene	1407743	5250887	Anne	29	73	2021-08-05	14:22:00	2021-08-05 14:22:00	f	XBD19	rc	1		basking in sun		23	0	80		1	0	0
Boloria selene	1408263	5250995	Anne	33	46	2021-08-03	12:12:00	2021-08-03 12:12:00	f	XBD6	c	1		flight		21	0	0		1	0	0
Boloria selene	1408125	5251037	Anne	30	63	2021-08-03	12:51:00	2021-08-03 12:51:00	m	XBD9	c	1		interaction		22	0	0		1	0	1
Boloria selene	1407977	5250951	Anne	30	70	2021-08-04	15:38:00	2021-08-04 15:38:00	f	XBE15	c	1		flight		23	1	0		1	0	0
Boloria selene	1407982	5250956	Anne	28	59	2021-08-04	15:45:00	2021-08-04 15:45:00	m	XBE16	c	1		nectaring	Lythrum salicaria	23	1	0		1	0	2
Boloria selene	14.0803	52.5097	Klara	22	66	2021-08-06	15:10:00	2021-08-06 15:10:00	m	XBE16	rc	1		flight			0	80		1	0	2
